# Supplementary material for: Hexa­kis­(dimethyl sulfoxide-κO)thallium(III) trinitrate
Source: Acta Crystallogr Sect E Struct Rep Online. 2010 Jun 18;66(Pt 7):m812. doi: 10.1107/S1600536810022646 (PMC3006801; doi:10.1107/S1600536810022646)
Supplement: Supplementary file 1 [file e-66-0m812-sup1.cif]

##############################################################################
###                                                                        ###
###        Electronic paper (Acta Crystallographica Section E)             ###
###                                                                        ###
##############################################################################
#                                                                            #
# This CIF contains the data in a paper accepted for publication in Acta     #
# Crystallographica Section E. It conforms to the requirements of Notes      #
# for Authors for Section E, and has been peer reviewed under the auspices   #
# of the IUCr Commission on Journals.                                        #
#                                                                            #
# Full details of the Crystallographic Information File format               #
# are given in the paper "The Crystallographic Information File (CIF):       #
# a New Standard Archive File for Crystallography" by S. R. Hall, F. H.      #
# Allen and I. D. Brown [Acta Cryst. (1991), A47, 655-685].                  #
#                                                                            #
# The current version of the core CIF dictionary is obtainable from          #
# ftp://ftp.iucr.org/pub/cif_core.dic. The current version number is 2.4.    #
#                                                                            #
# Software is freely available for graphical display of the structure(s) in  #
# this CIF.  For information consult the CIF home page http://www.iucr.org/  #
# cif/home.html                                                              #
#                                                                            #
# This file may be used for bona fide research purposes within the           #
# scientific community so long as proper attribution is given to the journal # 
# article from which it was obtained.                                        #
#                                                                            #
##############################################################################
                                             
data_I
_audit_creation_method     SHELXL-97
_chemical_name_systematic
;
Hexakis(dimethyl sulfoxide-\k<i>O</i>)thallium(III) trinitrate
;
_chemical_name_common     ?
_chemical_formula_moiety     'C12 H36 O6 S6 Tl 3+, 3(N O3 -)'
_chemical_formula_sum     'C12 H36 N3 O15 S6 Tl'
_chemical_formula_iupac     '[Tl (C2 H6 O S)6] (N O3)3'
_chemical_formula_weight     859.17
_chemical_melting_point     ?
_symmetry_cell_setting     trigonal
_symmetry_space_group_name_H-M     'R -3'
_symmetry_space_group_name_Hall     '-R 3'
loop_
    _symmetry_equiv_pos_as_xyz
    'x, y, z'
    '-y, x-y, z'
    '-x+y, -x, z'
    'x+2/3, y+1/3, z+1/3'
    '-y+2/3, x-y+1/3, z+1/3'
    '-x+y+2/3, -x+1/3, z+1/3'
    'x+1/3, y+2/3, z+2/3'
    '-y+1/3, x-y+2/3, z+2/3'
    '-x+y+1/3, -x+2/3, z+2/3'
    '-x, -y, -z'
    'y, -x+y, -z'
    'x-y, x, -z'
    '-x+2/3, -y+1/3, -z+1/3'
    'y+2/3, -x+y+1/3, -z+1/3'
    'x-y+2/3, x+1/3, -z+1/3'
    '-x+1/3, -y+2/3, -z+2/3'
    'y+1/3, -x+y+2/3, -z+2/3'
    'x-y+1/3, x+2/3, -z+2/3'
_cell_length_a     11.7207(9)
_cell_length_b     11.7207(9)
_cell_length_c     19.209(3)
_cell_angle_alpha     90.00
_cell_angle_beta     90.00
_cell_angle_gamma     120.00
_cell_volume     2285.3(4)
_cell_formula_units_Z     3
_cell_measurement_reflns_used     1197
_cell_measurement_theta_min     2.27
_cell_measurement_theta_max     34.31
_cell_measurement_temperature     100(2)
_exptl_crystal_description     plate
_exptl_crystal_colour     colourless
_exptl_crystal_size_max     0.23
_exptl_crystal_size_mid     0.12
_exptl_crystal_size_min     0.04
_exptl_crystal_density_diffrn     1.873
_exptl_crystal_density_meas     ?
_exptl_crystal_density_method     'not measured'
_exptl_crystal_F_000     1278
_exptl_absorpt_coefficient_mu     5.776
_exptl_absorpt_correction_type     multi-scan
_exptl_absorpt_process_details     '(SADABS; Sheldrick, 1996)'
_exptl_absorpt_correction_T_min     0.442
_exptl_absorpt_correction_T_max     0.786
_diffrn_ambient_temperature     100(2)
_diffrn_radiation_type     MoK\a
_diffrn_radiation_wavelength     0.71073
_diffrn_radiation_source     'fine-focus sealed tube'
_diffrn_radiation_monochromator     graphite
_diffrn_measurement_device_type     'Bruker APEXII CCD'
_diffrn_measurement_method     '\f and \w scans'
_diffrn_detector_area_resol_mean     ?
_diffrn_reflns_number     9649
_diffrn_reflns_av_R_equivalents     0.0358
_diffrn_reflns_av_sigmaI/netI     0.0184
_diffrn_reflns_theta_min     2.27
_diffrn_reflns_theta_max     29.99
_diffrn_reflns_theta_full     29.99
_diffrn_measured_fraction_theta_max     0.994
_diffrn_measured_fraction_theta_full     0.994
_diffrn_reflns_limit_h_min     -16
_diffrn_reflns_limit_h_max     16
_diffrn_reflns_limit_k_min     -16
_diffrn_reflns_limit_k_max     16
_diffrn_reflns_limit_l_min     -27
_diffrn_reflns_limit_l_max     27
_diffrn_standards_number     ?
_diffrn_standards_interval_count     ?
_diffrn_standards_interval_time     ?
_diffrn_standards_decay_%     ?
_reflns_number_total     1480
_reflns_number_gt     1480
_reflns_threshold_expression     I>2\s(I)
_refine_ls_structure_factor_coef     Fsqd
_refine_ls_matrix_type     full
_refine_ls_R_factor_all     0.0221
_refine_ls_R_factor_gt     0.0221
_refine_ls_wR_factor_gt     0.0582
_refine_ls_wR_factor_ref     0.0582
_refine_ls_goodness_of_fit_ref     0.994
_refine_ls_restrained_S_all     0.994
_refine_ls_number_reflns     1480
_refine_ls_number_parameters     59
_refine_ls_number_restraints     0
_refine_ls_hydrogen_treatment     constr
_refine_ls_weighting_scheme     calc
_refine_ls_weighting_details
         'calc w=1/[\s^2^(Fo^2^)+(0.0400P)^2^+9.0000P] where P=(Fo^2^+2Fc^2^)/3'
_atom_sites_solution_hydrogens     geom
_atom_sites_solution_primary     direct
_atom_sites_solution_secondary     difmap
_refine_ls_shift/su_max     0.000
_refine_ls_shift/su_mean     0.000
_refine_diff_density_max     1.965
_refine_diff_density_min     -0.758
_refine_ls_extinction_method     none
_refine_ls_extinction_coef     ?
loop_
    _atom_type_symbol
    _atom_type_description
    _atom_type_scat_dispersion_real
    _atom_type_scat_dispersion_imag
    _atom_type_scat_source
    'C' 'C' 0.0033 0.0016
                         'International Tables Vol C Tables 4.2.6.8 and 6.1.1.4'
    'H' 'H' 0.0000 0.0000
                         'International Tables Vol C Tables 4.2.6.8 and 6.1.1.4'
    'N' 'N' 0.0061 0.0033
                         'International Tables Vol C Tables 4.2.6.8 and 6.1.1.4'
    'O' 'O' 0.0106 0.0060
                         'International Tables Vol C Tables 4.2.6.8 and 6.1.1.4'
    'Tl' 'Tl' -2.8358 9.6688
                         'International Tables Vol C Tables 4.2.6.8 and 6.1.1.4'
    'S' 'S' 0.1246 0.1234
                         'International Tables Vol C Tables 4.2.6.8 and 6.1.1.4'
_computing_data_collection     'APEX2 (Bruker, 2007)'
_computing_cell_refinement     'SAINT (Bruker, 2007)'
_computing_data_reduction     'SAINT (Bruker, 2007)'
_computing_structure_solution     'SHELXTL (Sheldrick, 2008)'
_computing_structure_refinement     'SHELXTL (Sheldrick, 2008)'
_computing_molecular_graphics     'SHELXTL (Sheldrick, 2008)'
_computing_publication_material     'SHELXTL (Sheldrick, 2008)'
loop_
    _atom_site_type_symbol
    _atom_site_label
    _atom_site_fract_x
    _atom_site_fract_y
    _atom_site_fract_z
    _atom_site_U_iso_or_equiv
    _atom_site_adp_type
    _atom_site_calc_flag
    _atom_site_refinement_flags
    _atom_site_occupancy
    _atom_site_disorder_assembly
    _atom_site_disorder_group
    Tl Tl1 0.6667 0.3333 0.3333 0.01735(8) Uani d S 1 . .
    S S1 0.47065(6) 0.40706(7) 0.24746(4) 0.02613(15) Uani d . 1 . .
    N N1 0.0000 0.0000 0.2520(2) 0.0268(8) Uani d S 1 . .
    O O3 0.48799(19) 0.29141(19) 0.27294(11) 0.0235(4) Uani d . 1 . .
    O O1 0.1049(2) 0.1084(2) 0.25261(16) 0.0383(5) Uani d . 1 . .
    C C1 0.3450(3) 0.4021(3) 0.30137(19) 0.0333(6) Uani d . 1 . .
    H H1A 0.3792 0.4312 0.3474 0.050 Uiso calc R 1 . .
    H H1B 0.2722 0.3136 0.3034 0.050 Uiso calc R 1 . .
    H H1C 0.3158 0.4589 0.2824 0.050 Uiso calc R 1 . .
    C C2 0.3806(4) 0.3443(5) 0.16924(19) 0.0498(11) Uani d . 1 . .
    H H2A 0.4345 0.3328 0.1355 0.075 Uiso calc R 1 . .
    H H2B 0.3554 0.4051 0.1515 0.075 Uiso calc R 1 . .
    H H2C 0.3031 0.2610 0.1783 0.075 Uiso calc R 1 . .
    N N2 0.3333 0.6667 0.1861(4) 0.0280(17) Uiso d SP 0.50 . 1
    O O2 0.3414(8) 0.5668(8) 0.1413(4) 0.0609(17) Uiso d P 0.50 . 1
loop_
    _atom_site_aniso_label
    _atom_site_aniso_U_11
    _atom_site_aniso_U_22
    _atom_site_aniso_U_33
    _atom_site_aniso_U_12
    _atom_site_aniso_U_13
    _atom_site_aniso_U_23
    Tl1 0.01458(8) 0.01458(8) 0.02288(12) 0.00729(4) 0.000 0.000
    S1 0.0176(3) 0.0250(3) 0.0332(4) 0.0087(2) -0.0008(2) 0.0090(2)
    N1 0.0221(11) 0.0221(11) 0.036(2) 0.0110(6) 0.000 0.000
    O3 0.0209(9) 0.0206(8) 0.0287(9) 0.0103(7) -0.0054(7) -0.0025(7)
    O1 0.0234(10) 0.0229(10) 0.0617(16) 0.0063(8) -0.0014(10) -0.0006(10)
    C1 0.0278(14) 0.0317(15) 0.0436(17) 0.0173(12) -0.0005(12) -0.0059(12)
    C2 0.0282(16) 0.094(3) 0.0273(15) 0.0302(19) -0.0020(12) 0.0109(18)
loop_
    _geom_bond_atom_site_label_1
    _geom_bond_atom_site_label_2
    _geom_bond_site_symmetry_2
    _geom_bond_distance
    _geom_bond_publ_flag
    Tl1 O3 17 2.2234(19) ?
    Tl1 O3 18_545 2.2235(19) ?
    Tl1 O3 2_655 2.2235(19) ?
    Tl1 O3 3_665 2.2235(19) ?
    Tl1 O3 . 2.2235(19) ?
    Tl1 O3 16_655 2.2235(19) ?
    S1 O3 . 1.547(2) ?
    S1 C2 . 1.771(4) ?
    S1 C1 . 1.777(3) ?
    N1 O1 . 1.250(2) ?
    N1 O1 2 1.250(2) ?
    N1 O1 3 1.250(2) ?
    C1 H1A . 0.9600 ?
    C1 H1B . 0.9600 ?
    C1 H1C . 0.9600 ?
    C2 H2A . 0.9600 ?
    C2 H2B . 0.9600 ?
    C2 H2C . 0.9600 ?
    N2 O2 15 1.226(8) ?
    N2 O2 14_455 1.226(8) ?
    N2 O2 13_565 1.226(8) ?
    O2 N2 13_565 1.226(8) ?
loop_
    _geom_angle_atom_site_label_1
    _geom_angle_atom_site_label_2
    _geom_angle_atom_site_label_3
    _geom_angle_site_symmetry_1
    _geom_angle_site_symmetry_3
    _geom_angle
    _geom_angle_publ_flag
    O3 Tl1 O3 17 18_545 95.26(7) ?
    O3 Tl1 O3 17 2_655 180.0 ?
    O3 Tl1 O3 18_545 2_655 84.74(7) ?
    O3 Tl1 O3 17 3_665 84.74(7) ?
    O3 Tl1 O3 18_545 3_665 180.0 ?
    O3 Tl1 O3 2_655 3_665 95.26(7) ?
    O3 Tl1 O3 17 . 84.74(7) ?
    O3 Tl1 O3 18_545 . 84.74(7) ?
    O3 Tl1 O3 2_655 . 95.26(7) ?
    O3 Tl1 O3 3_665 . 95.26(7) ?
    O3 Tl1 O3 17 16_655 95.26(7) ?
    O3 Tl1 O3 18_545 16_655 95.26(7) ?
    O3 Tl1 O3 2_655 16_655 84.74(7) ?
    O3 Tl1 O3 3_665 16_655 84.74(7) ?
    O3 Tl1 O3 . 16_655 180.0 ?
    O3 S1 C2 . . 102.52(19) ?
    O3 S1 C1 . . 104.88(14) ?
    C2 S1 C1 . . 99.72(17) ?
    O1 N1 O1 . 2 119.993(9) ?
    O1 N1 O1 . 3 119.993(9) ?
    O1 N1 O1 2 3 119.993(9) ?
    S1 O3 Tl1 . . 119.56(11) ?
    S1 C1 H1A . . 109.5 ?
    S1 C1 H1B . . 109.5 ?
    H1A C1 H1B . . 109.5 ?
    S1 C1 H1C . . 109.5 ?
    H1A C1 H1C . . 109.5 ?
    H1B C1 H1C . . 109.5 ?
    S1 C2 H2A . . 109.5 ?
    S1 C2 H2B . . 109.5 ?
    H2A C2 H2B . . 109.5 ?
    S1 C2 H2C . . 109.5 ?
    H2A C2 H2C . . 109.5 ?
    H2B C2 H2C . . 109.5 ?
    O2 N2 O2 15 14_455 119.14(17) ?
    O2 N2 O2 15 13_565 119.14(17) ?
    O2 N2 O2 14_455 13_565 119.13(17) ?
loop_
    _geom_torsion_atom_site_label_1
    _geom_torsion_atom_site_label_2
    _geom_torsion_atom_site_label_3
    _geom_torsion_atom_site_label_4
    _geom_torsion_site_symmetry_1
    _geom_torsion_site_symmetry_2
    _geom_torsion_site_symmetry_3
    _geom_torsion_site_symmetry_4
    _geom_torsion
    _geom_torsion_publ_flag
    C2 S1 O3 Tl1 . . . . 148.95(15) ?
    C1 S1 O3 Tl1 . . . . -107.29(16) ?
    O3 Tl1 O3 S1 17 . . . 46.66(9) ?
    O3 Tl1 O3 S1 18_545 . . . 142.45(17) ?
    O3 Tl1 O3 S1 2_655 . . . -133.34(9) ?
    O3 Tl1 O3 S1 3_665 . . . -37.55(17) ?
    N2 N2 O2 O2 13_565 . . 15 112.8(4) ?
    O2 N2 O2 O2 14_455 . . 15 -134.3(9) ?
    O2 N2 O2 O2 13_565 . . 15 112.8(4) ?
    O2 N2 O2 O2 3_565 . . 15 157.9(4) ?
    O2 N2 O2 O2 2_665 . . 15 67.8(6) ?
    N2 N2 O2 O2 13_565 . . 14_455 -112.8(4) ?
    O2 N2 O2 O2 15 . . 14_455 134.3(9) ?
    O2 N2 O2 O2 13_565 . . 14_455 -112.8(4) ?
    O2 N2 O2 O2 3_565 . . 14_455 -67.8(6) ?
    O2 N2 O2 O2 2_665 . . 14_455 -157.9(4) ?
loop_
    _geom_hbond_atom_site_label_D
    _geom_hbond_atom_site_label_H
    _geom_hbond_atom_site_label_A
    _geom_hbond_site_symmetry_A
    _geom_hbond_distance_DH
    _geom_hbond_distance_HA
    _geom_hbond_distance_DA
    _geom_hbond_angle_DHA
    _geom_hbond_publ_flag
    C1 H1B O1 1_555 0.96 2.42 3.311(4) 154 y
    C1 H1C O2 14_455 0.96 2.54 3.448(11) 158 y
    C2 H2A O1 15_555 0.96 2.55 3.380(6) 145 y
    C2 H2B O2 1_555 0.96 1.99 2.915(10) 161 y
    C2 H2C O1 1_555 0.96 2.55 3.423(6) 152 y
data_global
_journal_date_recd_electronic     2010-06-08
_journal_date_accepted     2010-06-13
_journal_name_full     'Acta Crystallographica, Section E'
_journal_year     2010
_journal_volume     66
_journal_issue      7
_journal_page_first     m812
_journal_page_last     m812
_journal_paper_category     QM
_journal_coeditor_code     HY2321
_publ_contact_author_name     'Mohammad Ghadermazi'
_publ_contact_author_address
;
Department of Chemistry
Faculty of Science
University of Kurdistan
Sanandaj
Iran
;
_publ_contact_author_email     'mghadermazi@yahoo.com'
_publ_contact_author_fax     ?
_publ_contact_author_phone     ?
_publ_section_title
;
Hexakis(dimethyl sulfoxide-\k<i>O</i>)thallium(III) trinitrate
;
loop_
    _publ_author_name
    _publ_author_footnote
    _publ_author_address
    'Ghadermazi, Mohammad' .
;
Department of Chemistry
Faculty of Science
University of Kurdistan
Sanandaj
Iran
;
    'Manteghi, Faranak' .
;
Department of Chemistry
Iran University of Science and Technology
Tehran
Iran
;
