# Supplementary material for: Hexa­kis­(dimethyl sulfoxide-κO)thallium(III) trinitrate
Source: Acta Crystallogr Sect E Struct Rep Online. 2010 Jun 18;66(Pt 7):m812. doi: 10.1107/S1600536810022646 (PMC3006801; doi:10.1107/S1600536810022646)
Supplement: Supplementary file 2 [file e-66-0m812-Isup2.hkl]

# 
# h,k,l, Fc-squared, Fo-squared, sigma(Fo-squared) and status flag 
# 
data_I
_shelx_title ' a in R-3' 
_shelx_refln_list_code          4 
_shelx_F_calc_maximum      477.59 
_exptl_crystal_F_000      1278.00 
_reflns_d_resolution_high  0.7110 
 
loop_ 
 _symmetry_equiv_pos_as_xyz 
 'x, y, z' 
 '-y, x-y, z' 
 '-x+y, -x, z' 
 'x+2/3, y+1/3, z+1/3' 
 '-y+2/3, x-y+1/3, z+1/3' 
 '-x+y+2/3, -x+1/3, z+1/3' 
 'x+1/3, y+2/3, z+2/3' 
 '-y+1/3, x-y+2/3, z+2/3' 
 '-x+y+1/3, -x+2/3, z+2/3' 
 '-x, -y, -z' 
 'y, -x+y, -z' 
 'x-y, x, -z' 
 '-x+2/3, -y+1/3, -z+1/3' 
 'y+2/3, -x+y+1/3, -z+1/3' 
 'x-y+2/3, x+1/3, -z+1/3' 
 '-x+1/3, -y+2/3, -z+2/3' 
 'y+1/3, -x+y+2/3, -z+2/3' 
 'x-y+1/3, x+2/3, -z+2/3' 
 
_cell_length_a    11.7207 
_cell_length_b    11.7207 
_cell_length_c    19.2090 
_cell_angle_alpha  90.000 
_cell_angle_beta   90.000 
_cell_angle_gamma 120.000 
 
_shelx_F_squared_multiplier     1.000 
 
loop_ 
 _refln_index_h 
 _refln_index_k 
 _refln_index_l 
 _refln_F_squared_calc 
 _refln_F_squared_meas 
 _refln_F_squared_sigma 
 _refln_observed_status 
   0   3   0   101888.12   104842.45    609.71 o 
  -2   4   0    24251.61    25336.27    305.33 o 
  -4   5   0    71281.43    69956.82    496.45 o 
  -1   5   0    16005.12    16150.33    183.01 o 
  -3   6   0    19227.69    19647.98    138.68 o 
   0   6   0    21354.60    21359.25    142.30 o 
  -5   7   0     6732.58     6347.15    115.61 o 
  -2   7   0    67236.78    69243.95    584.62 o 
  -7   8   0    25889.30    27033.52    219.91 o 
  -4   8   0    15430.08    14849.25    148.64 o 
  -1   8   0    62388.07    63126.85    955.90 o 
  -6   9   0    36746.94    38755.76    290.64 o 
  -3   9   0    34985.93    35771.12    271.75 o 
   0   9   0    10351.40    11186.87    158.99 o 
  -8  10   0    32222.56    34736.63    351.93 o 
  -5  10   0     3183.26     3278.62     93.84 o 
  -2  10   0    10409.18    11340.44    187.87 o 
 -10  11   0    12540.98    13428.14    259.25 o 
  -7  11   0    15578.14    15691.00    220.19 o 
  -4  11   0    15457.35    15165.67    216.95 o 
  -1  11   0    40846.34    42751.71    558.04 o 
  -9  12   0    11604.21    11971.01    234.59 o 
  -6  12   0    11711.88    11535.27    222.12 o 
  -3  12   0     7180.57     7212.98    169.26 o 
   0  12   0     7739.80     7992.01    210.63 o 
 -11  13   0     5043.28     5203.52    174.96 o 
  -8  13   0     6172.00     5893.10    177.23 o 
  -5  13   0    16478.76    16400.33    288.59 o 
  -2  13   0    10976.00    11355.58    214.03 o 
 -13  14   0     3774.26     3573.30    166.32 o 
 -10  14   0    20826.45    21146.29    361.63 o 
  -7  14   0     6978.78     6669.15    191.03 o 
  -4  14   0     6664.62     6766.75    191.27 o 
  -1  14   0     2112.08     2189.95    152.60 o 
 -12  15   0     3734.02     3787.52    221.19 o 
  -9  15   0     2643.61     2957.03    169.07 o 
  -6  15   0     1742.93     1873.43    179.05 o 
  -3  15   0     6957.16     6692.75    228.83 o 
 -11  16   0     1712.93     2232.84    197.49 o 
  -8  16   0     7071.21     7554.06    262.50 o 
  -5  16   0     8486.93     8983.59    226.01 o 
  -1   1   1    84164.06    81539.77    580.44 o 
   0   2   1    26828.69    27071.99    352.21 o 
  -5   3   1    93171.11    96823.08    659.54 o 
  -2   3   1    58549.42    59311.38    294.98 o 
   1   3   1    96304.74    97065.63    640.69 o 
  -7   4   1    36144.44    39642.11    399.53 o 
  -4   4   1    44047.09    46894.62    227.75 o 
  -1   4   1     1956.83     1976.68     46.00 o 
   2   4   1    39130.38    40829.45    383.57 o 
  -9   5   1    15808.37    16280.50    162.63 o 
  -6   5   1    40984.82    41840.52    398.38 o 
  -3   5   1    32984.97    35222.21    307.78 o 
   0   5   1    27735.58    28567.64    250.85 o 
   3   5   1    15119.30    15923.43    138.49 o 
 -11   6   1     7415.19     7330.82    131.61 o 
  -8   6   1    91834.11    90720.66    903.19 o 
  -5   6   1    15408.09    15595.58    160.29 o 
  -2   6   1    12222.60    12978.18    128.22 o 
   1   6   1    29930.06    32078.03    237.98 o 
   4   6   1    15418.37    16292.17    188.23 o 
 -13   7   1    15278.28    15420.29    259.68 o 
 -10   7   1     2582.40     2433.97     88.68 o 
  -7   7   1     5809.58     6212.16     92.01 o 
  -4   7   1     5753.52     5916.42     94.76 o 
  -1   7   1    49724.29    49125.70    429.98 o 
   2   7   1    41644.96    42471.74    302.87 o 
   5   7   1     1680.93     1992.79    108.47 o 
 -15   8   1     2303.70     2614.76    146.71 o 
 -12   8   1     4754.10     4375.04    137.57 o 
  -9   8   1     7034.51     6481.46    126.76 o 
  -6   8   1     8088.39     8197.24    103.84 o 
  -3   8   1    34198.20    36036.72    291.32 o 
   0   8   1     1211.76     1184.67     67.28 o 
   3   8   1    10007.25    10126.87    184.33 o 
   6   8   1     5476.16     5808.17    183.32 o 
 -14   9   1     4836.21     4981.86    211.28 o 
 -11   9   1     6473.42     5780.49    150.22 o 
  -8   9   1    18893.50    18728.93    199.92 o 
  -5   9   1     9538.81     9304.10    134.45 o 
  -2   9   1    22726.52    21667.63    237.04 o 
   1   9   1     4443.25     4209.35    125.11 o 
   4   9   1    10998.45    11052.36    228.65 o 
   7   9   1     3810.68     3661.27    182.54 o 
 -16  10   1     2461.56     2630.70    152.85 o 
 -13  10   1    14419.46    14164.20    233.78 o 
 -10  10   1    15484.36    14263.46    210.48 o 
  -7  10   1    33326.22    33935.80    306.85 o 
  -4  10   1     4745.90     4744.19    119.72 o 
  -1  10   1     5252.81     4335.81    128.93 o 
   2  10   1    11179.86    11211.01    228.95 o 
   5  10   1     5770.22     5829.82    290.43 o 
 -15  11   1    10647.05    12063.29    279.86 o 
 -12  11   1    13456.51    13085.48    255.80 o 
  -9  11   1     2103.85     2308.18    116.40 o 
  -6  11   1    10617.11    11091.50    186.47 o 
  -3  11   1    11512.32    10676.63    189.68 o 
   0  11   1    14004.58    13148.37    213.16 o 
   3  11   1    10333.72    11057.05    276.57 o 
 -14  12   1     2201.10     2251.84    159.70 o 
 -11  12   1     3445.41     3195.39    148.00 o 
  -8  12   1    17354.32    18296.71    368.04 o 
  -5  12   1    25200.21    25084.87    348.25 o 
  -2  12   1     9795.51     9048.18    260.51 o 
   1  12   1      840.02     1054.53    115.41 o 
 -13  13   1     3457.37     3705.16    166.82 o 
 -10  13   1    14809.97    15357.10    311.64 o 
  -7  13   1    11338.90    11807.65    234.55 o 
  -4  13   1     4580.81     4059.96    152.30 o 
  -1  13   1     8037.81     7758.12    212.60 o 
   2  13   1     6773.87     7315.69    222.65 o 
 -12  14   1     3159.75     3292.17    154.16 o 
  -9  14   1    10604.72    10854.43    262.80 o 
  -6  14   1    10955.99    11369.48    237.35 o 
  -3  14   1     4971.54     4747.29    167.41 o 
   0  14   1     5431.83     5464.56    196.43 o 
 -11  15   1     4112.07     4307.28    211.38 o 
  -8  15   1      569.10      564.01    102.02 o 
  -5  15   1     3368.09     3741.18    161.34 o 
  -2  15   1     2386.92     2741.10    181.06 o 
 -10  16   1     2614.76     2798.22    173.85 o 
  -7  16   1     4233.77     4129.68    171.74 o 
   0   1   2    75300.33    78698.67   1032.29 o 
   1   2   2     8751.74     9632.76    112.29 o 
  -4   3   2    18705.48    20479.75    136.77 o 
  -1   3   2    78012.56    81781.62    818.75 o 
   2   3   2    31508.51    32966.28    440.81 o 
  -6   4   2    68314.45    70385.43    674.09 o 
  -3   4   2    77148.13    79648.65    357.75 o 
   0   4   2    11856.33    12125.14    138.43 o 
   3   4   2     1148.66     1299.00     54.92 o 
  -8   5   2    29524.37    28979.11    203.27 o 
  -5   5   2    41331.24    42158.04    405.87 o 
  -2   5   2    21683.10    22491.25    160.22 o 
   1   5   2    54792.95    56046.45    478.08 o 
   4   5   2    22313.58    22572.88    174.76 o 
 -10   6   2    12392.23    12803.72    166.53 o 
  -7   6   2    34706.98    33819.39    255.73 o 
  -4   6   2    54288.32    56896.59    448.15 o 
  -1   6   2    23411.35    24508.17    279.93 o 
   2   6   2    27209.69    27794.66    215.99 o 
   5   6   2    10475.15    10564.31    178.83 o 
 -12   7   2    13306.49    13229.04    233.37 o 
  -9   7   2    11826.60    12555.77    174.98 o 
  -6   7   2      761.47     1124.83     52.53 o 
  -3   7   2    39139.46    39175.72    494.65 o 
   0   7   2    24007.99    24236.70    192.62 o 
   3   7   2    20061.82    20619.45    207.94 o 
   6   7   2     7834.23     8222.68    200.16 o 
 -14   8   2     7528.67     7188.20    193.15 o 
 -11   8   2      473.38      683.30     80.57 o 
  -8   8   2    18675.58    20062.23    188.99 o 
  -5   8   2    23067.25    23956.16    334.46 o 
  -2   8   2    46668.97    46262.50    413.09 o 
   1   8   2     2651.18     2963.80     91.43 o 
   4   8   2     3632.01     3548.78    127.93 o 
   7   8   2    10235.89    10618.87    265.42 o 
 -16   9   2      964.15     1051.90    119.78 o 
 -13   9   2    13005.45    13548.29    244.56 o 
 -10   9   2    15002.97    15739.59    221.31 o 
  -7   9   2    25163.92    25726.97    279.94 o 
  -4   9   2     9546.79     9960.49    142.12 o 
  -1   9   2      738.13      935.66     77.33 o 
   2   9   2    19727.47    20726.50    260.33 o 
   5   9   2    12148.52    11956.88    332.52 o 
 -15  10   2     4007.17     3849.69    160.29 o 
 -12  10   2    12784.61    13048.21    264.15 o 
  -9  10   2     3695.97     3765.97    111.10 o 
  -6  10   2     6899.87     6563.20    124.74 o 
  -3  10   2    18698.30    19100.46    233.89 o 
   0  10   2     4051.66     4421.30    132.25 o 
   3  10   2    10872.29    10964.38    263.35 o 
   6  10   2      490.91      633.70    122.69 o 
 -14  11   2     9354.24     9164.71    319.24 o 
 -11  11   2     8098.58     8422.19    207.41 o 
  -8  11   2     9143.13     9711.43    187.73 o 
  -5  11   2     5471.67     5186.33    130.79 o 
  -2  11   2     9008.74     9442.27    181.43 o 
   1  11   2     4226.17     4411.36    163.42 o 
   4  11   2     5765.96     5806.13    210.79 o 
 -13  12   2     2433.96     2542.25    149.79 o 
 -10  12   2     3343.39     3607.82    156.50 o 
  -7  12   2    25751.43    25402.31    379.28 o 
  -4  12   2    16788.29    16750.51    232.32 o 
  -1  12   2    12014.25    12148.47    224.09 o 
   2  12   2     2843.70     3003.74    161.03 o 
 -15  13   2     2538.12     2461.67    170.31 o 
 -12  13   2     7813.12     7187.69    199.56 o 
  -9  13   2    15439.13    15431.80    284.53 o 
  -6  13   2    11986.60    11888.94    233.28 o 
  -3  13   2     2584.39     2693.08    148.08 o 
   0  13   2     4219.56     4104.07    172.84 o 
 -14  14   2     4467.11     4387.71    177.45 o 
 -11  14   2     7421.86     7757.17    260.07 o 
  -8  14   2      797.04      832.71    105.52 o 
  -5  14   2     4858.77     4820.81    168.45 o 
  -2  14   2     9503.67     9664.45    241.15 o 
 -13  15   2     2766.34     2998.32    189.05 o 
 -10  15   2     7131.98     7264.14    234.13 o 
  -7  15   2     3875.41     3779.81    161.36 o 
  -4  15   2     7180.62     7106.81    202.81 o 
  -9  16   2     2768.08     3153.42    179.52 o 
  -6  16   2     6265.93     6698.93    205.60 o 
   0   0   3    31722.20    34915.23    666.80 o 
   1   1   3     1071.18     1307.14     67.26 o 
  -1   2   3   142062.52   141340.69    977.01 o 
   2   2   3     3669.55     3792.69    251.03 o 
  -3   3   3    10307.60    10902.94    100.65 o 
   0   3   3    37705.91    37560.95    318.94 o 
   3   3   3     9135.94     9189.87    108.26 o 
  -5   4   3    97137.09   101749.73    705.57 o 
  -2   4   3    86958.55    90695.98    823.35 o 
   1   4   3     9410.21     8302.17    122.15 o 
   4   4   3     8099.11     8268.38    114.57 o 
  -7   5   3    23156.75    22964.35    238.95 o 
  -4   5   3    54319.76    58450.05    503.59 o 
  -1   5   3    11640.44    12873.58    139.62 o 
   2   5   3    19357.03    20871.54    337.46 o 
   5   5   3    30788.63    30908.79    356.57 o 
  -9   6   3    14611.49    14018.70    154.34 o 
  -6   6   3     5004.57     5410.42     90.72 o 
  -3   6   3    51828.32    53684.73    384.85 o 
   0   6   3    60521.26    60796.19    284.87 o 
   3   6   3    19668.84    19432.97    309.60 o 
   6   6   3    10779.06    10774.10    185.32 o 
 -11   7   3     6098.56     5440.95    122.00 o 
  -8   7   3    27566.84    27789.10    211.92 o 
  -5   7   3    26755.75    29656.87    182.10 o 
  -2   7   3    31196.41    32384.90    317.28 o 
   1   7   3    20046.94    19161.73    187.01 o 
   4   7   3     7320.66     7440.88    157.08 o 
   7   7   3    15146.25    16011.55    282.68 o 
 -13   8   3     7098.84     6733.30    183.04 o 
 -10   8   3     2510.14     2051.52    102.10 o 
  -7   8   3     8850.78     8418.29    114.57 o 
  -4   8   3    50487.37    51197.90    351.37 o 
  -1   8   3    15633.94    14773.24    189.19 o 
   2   8   3    17210.00    17606.47    300.63 o 
   5   8   3     6335.51     6370.72    177.95 o 
   8   8   3     5242.74     5134.70    203.34 o 
 -15   9   3     1492.89     1678.19    131.57 o 
 -12   9   3    11837.09    11664.80    205.99 o 
  -9   9   3    41055.52    41440.85    398.18 o 
  -6   9   3     9021.12     9102.62    139.45 o 
  -3   9   3    12265.88    12290.00    161.00 o 
   0   9   3      468.91      714.72     73.79 o 
   3   9   3    17932.74    17505.42    385.58 o 
   6   9   3    10814.08    11270.65    276.83 o 
 -14  10   3    14053.30    14659.21    260.66 o 
 -11  10   3    11652.79    10492.34    191.48 o 
  -8  10   3     7484.10     8066.32    170.51 o 
  -5  10   3     1983.01     2201.33     86.37 o 
  -2  10   3    18469.27    17016.27    235.02 o 
   1  10   3    16109.32    15461.57    222.04 o 
   4  10   3     3687.41     3810.19    173.85 o 
 -16  11   3     2531.09     2826.35    180.05 o 
 -13  11   3     4832.03     4352.76    167.57 o 
 -10  11   3     2421.50     2495.46    168.53 o 
  -7  11   3    21225.50    22297.38    263.47 o 
  -4  11   3    21385.64    21158.83    245.66 o 
  -1  11   3     6336.16     5397.58    189.19 o 
   2  11   3     3592.64     3836.12    158.78 o 
   5  11   3      691.27      880.55    126.09 o 
 -15  12   3     2634.07     3239.10    178.14 o 
 -12  12   3     7926.86     8007.65    208.94 o 
  -9  12   3     7480.67     7629.94    178.63 o 
  -6  12   3     8146.16     8388.97    194.98 o 
  -3  12   3     7178.51     6899.41    175.93 o 
   0  12   3     6102.01     6103.17    189.43 o 
   3  12   3     7411.52     8151.18    265.32 o 
 -14  13   3     1032.07     1147.88    130.48 o 
 -11  13   3     9105.90     8617.54    213.75 o 
  -8  13   3    10832.35    11387.95    233.81 o 
  -5  13   3     5987.68     5781.66    172.95 o 
  -2  13   3     7216.42     7005.37    177.13 o 
   1  13   3     1513.93     1907.29    145.79 o 
 -13  14   3     7006.88     7106.91    203.20 o 
 -10  14   3     6220.47     6728.53    220.92 o 
  -7  14   3      872.23     1168.23    113.66 o 
  -4  14   3     2990.00     2832.94    148.89 o 
  -1  14   3    10735.54    10870.09    362.41 o 
 -12  15   3     3171.72     3039.13    172.02 o 
  -9  15   3     2349.24     2799.13    173.72 o 
  -6  15   3    11424.20    12276.71    279.78 o 
  -3  15   3     8508.90     9188.58    265.58 o 
 -11  16   3     9212.32     9463.84    358.63 o 
  -8  16   3     3594.74     3511.19    169.48 o 
  -5  16   3     5480.58     5666.21    200.46 o 
  -1   1   4    96441.70    99526.96    956.10 o 
  -3   2   4    38368.80    41303.84    367.79 o 
   0   2   4   228088.09   219805.13   1920.74 o 
  -5   3   4    53963.60    54614.85    378.16 o 
  -2   3   4   153202.83   154609.66    903.74 o 
   1   3   4      709.33      924.12     53.97 o 
  -7   4   4     8220.16     7822.19    110.36 o 
  -4   4   4    29304.66    28355.01    363.70 o 
  -1   4   4    47711.84    47754.93    409.82 o 
   2   4   4    14451.05    14657.44    142.93 o 
  -9   5   4    39415.55    40310.37    255.74 o 
  -6   5   4    67252.28    67560.55    641.47 o 
  -3   5   4    36783.64    37576.00    346.07 o 
   0   5   4    20996.49    20853.13    198.01 o 
   3   5   4    15225.75    15707.27    353.26 o 
 -11   6   4    12635.59    12872.11    191.47 o 
  -8   6   4    10184.25     9860.60    129.44 o 
  -5   6   4    13218.46    13568.54    150.45 o 
  -2   6   4    18003.31    18260.46    162.16 o 
   1   6   4    81988.80    81812.59    359.15 o 
   4   6   4    18849.24    19275.68    218.83 o 
 -13   7   4     4269.51     4230.42    153.66 o 
 -10   7   4     7555.51     8046.66    127.93 o 
  -7   7   4    15073.61    14257.86    198.23 o 
  -4   7   4    50157.62    50709.14    284.63 o 
  -1   7   4    30380.36    29322.43    244.51 o 
   2   7   4    19410.08    19745.20    197.12 o 
   5   7   4     6060.52     6511.97    154.89 o 
 -15   8   4     7629.53     7870.30    209.98 o 
 -12   8   4     6764.39     6786.42    175.64 o 
  -9   8   4    65637.00    68857.58    419.78 o 
  -6   8   4    12922.83    12784.00    131.96 o 
  -3   8   4    18632.16    18205.15    240.66 o 
   0   8   4    13401.58    13764.20    195.32 o 
   3   8   4    12071.73    12592.42    177.55 o 
   6   8   4    15959.09    16207.69    509.26 o 
 -14   9   4     7856.91     8394.34    206.39 o 
 -11   9   4    14576.29    15231.06    318.45 o 
  -8   9   4    42794.29    44306.60    360.86 o 
  -5   9   4    12887.33    12901.02    182.22 o 
  -2   9   4    23503.04    23850.83    345.77 o 
   1   9   4    24597.89    25715.65    267.31 o 
   4   9   4     5025.96     5277.11    171.63 o 
   7   9   4     6843.67     7397.24    238.92 o 
 -16  10   4     3843.67     4015.38    165.92 o 
 -13  10   4    22093.98    23079.38    439.48 o 
 -10  10   4    23229.44    24764.40    527.49 o 
  -7  10   4     5462.18     5427.21    119.54 o 
  -4  10   4    15495.52    15188.52    200.56 o 
  -1  10   4    15714.87    15652.50    219.37 o 
   2  10   4    25743.09    27251.79    465.33 o 
   5  10   4     3492.20     3606.29    198.05 o 
 -15  11   4     2926.68     2784.04    169.05 o 
 -12  11   4     4062.34     4211.84    162.19 o 
  -9  11   4     9448.03     9690.04    193.77 o 
  -6  11   4    20621.02    19495.20    231.64 o 
  -3  11   4    43377.09    43856.47    354.15 o 
   0  11   4     6010.35     6207.42    158.29 o 
   3  11   4     2225.94     2537.33    148.35 o 
 -14  12   4     3285.30     3367.14    171.25 o 
 -11  12   4    12776.11    12886.20    247.65 o 
  -8  12   4    24430.87    23652.25    283.68 o 
  -5  12   4     6443.03     5868.12    146.46 o 
  -2  12   4     6222.77     6474.63    164.98 o 
   1  12   4     6253.34     5970.30    192.69 o 
 -13  13   4     6989.92     7081.82    202.15 o 
 -10  13   4     4568.23     4379.04    166.22 o 
  -7  13   4     5599.58     5265.72    169.84 o 
  -4  13   4     6125.66     6183.82    159.63 o 
  -1  13   4    14008.13    13951.85    273.37 o 
   2  13   4     6610.91     6373.06    227.34 o 
 -12  14   4     7054.56     6926.55    215.06 o 
  -9  14   4     4907.77     4653.74    174.16 o 
  -6  14   4     6219.86     5825.00    182.71 o 
  -3  14   4     4858.03     4888.32    157.18 o 
   0  14   4     3154.28     3264.68    199.07 o 
 -11  15   4     3533.41     3973.00    193.45 o 
  -8  15   4     1804.55     1924.85    141.39 o 
  -5  15   4     7602.53     7352.57    206.14 o 
  -2  15   4     7068.75     6613.02    269.70 o 
 -10  16   4    11673.62    12768.52    302.38 o 
  -7  16   4     8818.19     9724.85    240.27 o 
   0   1   5     7151.93     7917.59    393.26 o 
  -2   2   5    33926.39    35926.90    258.03 o 
   1   2   5    44326.48    46853.67    393.43 o 
  -4   3   5    66113.80    65494.55    889.94 o 
  -1   3   5    60450.08    60880.41    623.49 o 
   2   3   5     2455.50     2147.78    192.13 o 
  -6   4   5    94340.10    99895.81    673.24 o 
  -3   4   5    18032.13    20067.45    173.02 o 
   0   4   5    15306.41    15553.09    121.10 o 
   3   4   5    59930.36    62341.06    927.44 o 
  -8   5   5     7002.30     6886.26    129.73 o 
  -5   5   5    32091.58    33648.50    438.88 o 
  -2   5   5    25161.89    25691.94    210.15 o 
   1   5   5    82044.96    82448.52    705.00 o 
   4   5   5    37079.82    37228.67    434.92 o 
 -10   6   5    17939.60    16839.07    204.74 o 
  -7   6   5     8065.46     8358.36    194.07 o 
  -4   6   5     5506.64     5453.37     80.79 o 
  -1   6   5     5705.24     5348.01    106.20 o 
   2   6   5    18111.83    17694.30    298.77 o 
   5   6   5     9305.89     9935.63    158.70 o 
 -12   7   5      603.24      640.28     78.66 o 
  -9   7   5     5984.30     5845.44    111.48 o 
  -6   7   5    10415.35    10911.07    126.41 o 
  -3   7   5    21997.66    21444.86    249.29 o 
   0   7   5    40272.02    39821.84    391.99 o 
   3   7   5     3578.00     3373.56    112.26 o 
   6   7   5     4715.24     4350.51    136.90 o 
 -14   8   5     5468.96     5688.74    177.94 o 
 -11   8   5     9677.47     8927.14    178.64 o 
  -8   8   5    41857.21    41405.23    420.07 o 
  -5   8   5    18929.97    19330.65    235.25 o 
  -2   8   5      771.90      809.77     69.78 o 
   1   8   5     9626.53     9228.79    161.08 o 
   4   8   5     6734.47     6488.93    185.56 o 
   7   8   5    12730.80    12903.04    296.94 o 
 -16   9   5     3885.80     3748.27    181.04 o 
 -13   9   5    11242.41    10677.39    217.99 o 
 -10   9   5    18532.26    17975.29    233.16 o 
  -7   9   5      934.33     1171.04     73.07 o 
  -4   9   5    11012.49    10978.62    150.96 o 
  -1   9   5     6516.96     5751.47    135.60 o 
   2   9   5    17722.94    17561.78    311.02 o 
   5   9   5     4670.92     4826.27    170.38 o 
 -15  10   5     5364.98     6004.06    185.32 o 
 -12  10   5     3815.78     3470.42    130.16 o 
  -9  10   5    12801.83    13069.07    325.39 o 
  -6  10   5    10081.04    10220.62    214.69 o 
  -3  10   5    31485.90    29627.28    321.19 o 
   0  10   5     5350.30     4669.39    145.94 o 
   3  10   5     2980.60     2970.81    166.94 o 
   6  10   5     3513.66     3724.01    198.00 o 
 -14  11   5     8803.34     9337.63    248.89 o 
 -11  11   5     3711.61     3487.06    149.04 o 
  -8  11   5    15170.00    15748.68    230.99 o 
  -5  11   5    22281.07    21928.74    292.50 o 
  -2  11   5     9775.15     8700.81    185.61 o 
   1  11   5     9478.46     9245.91    215.88 o 
   4  11   5     3022.59     3352.34    182.30 o 
 -13  12   5     4743.43     4613.76    172.46 o 
 -10  12   5     9689.70     9821.80    311.13 o 
  -7  12   5    27976.29    28222.17    441.10 o 
  -4  12   5    11373.23    11123.08    193.68 o 
  -1  12   5     1521.95     1534.84    107.42 o 
   2  12   5     8551.18     9265.91    255.17 o 
 -12  13   5     7906.27     7643.81    201.77 o 
  -9  13   5     3230.53     3547.25    156.22 o 
  -6  13   5     2128.06     2408.47    133.68 o 
  -3  13   5     5910.83     5337.91    155.98 o 
   0  13   5    11453.71    11295.63    287.72 o 
 -14  14   5     2139.50     2252.24    155.09 o 
 -11  14   5     2173.45     2220.97    180.35 o 
  -8  14   5     7683.28     8310.72    213.64 o 
  -5  14   5     7627.87     7481.08    200.00 o 
  -2  14   5     6721.33     6462.10    196.70 o 
 -10  15   5     5780.33     5674.06    214.76 o 
  -7  15   5     6637.93     7092.53    206.31 o 
  -4  15   5     1626.49     1865.61    159.61 o 
  -9  16   5     3665.00     3801.80    221.34 o 
  -6  16   5     6452.95     6555.58    232.02 o 
   1   1   6     4442.65     4193.79    101.50 o 
  -1   2   6    35942.52    36130.52    252.03 o 
   2   2   6     8547.69     8680.02    124.77 o 
  -3   3   6    99729.87   106350.28    854.98 o 
   0   3   6    50879.96    52281.73    604.37 o 
   3   3   6    35501.89    38090.27    348.28 o 
  -5   4   6    37929.50    37506.20    377.86 o 
  -2   4   6    33711.57    33486.13    217.01 o 
   1   4   6      717.50      953.91     85.15 o 
   4   4   6    38233.13    38991.55    573.89 o 
  -7   5   6     1044.93     1178.08     61.00 o 
  -4   5   6    11539.21    10748.57    273.11 o 
  -1   5   6    57831.73    59520.07    459.56 o 
   2   5   6    41248.24    41606.06    579.29 o 
   5   5   6    17183.66    17400.15    196.96 o 
  -9   6   6     4808.12     4404.81    101.92 o 
  -6   6   6    36576.73    37558.00    494.54 o 
  -3   6   6    46902.54    46367.69    266.59 o 
   0   6   6    26435.63    26455.01    356.69 o 
   3   6   6     5376.32     5105.75    171.19 o 
   6   6   6     5801.40     5921.19    148.21 o 
 -11   7   6    13334.68    14036.23    197.33 o 
  -8   7   6     7333.27     6966.57    116.20 o 
  -5   7   6    35657.57    34998.55    292.47 o 
  -2   7   6     6849.57     6328.10    190.31 o 
   1   7   6    17537.86    17919.74    184.07 o 
   4   7   6    16031.28    17296.13    216.95 o 
   7   7   6    11206.69    11307.71    267.78 o 
 -13   8   6     1848.41     2130.65    127.95 o 
 -10   8   6    15017.63    16418.05    179.08 o 
  -7   8   6    13379.25    12466.34    166.93 o 
  -4   8   6    31241.49    31034.82    369.47 o 
  -1   8   6     5794.74     5979.17    129.65 o 
   2   8   6     4375.74     4186.95    125.11 o 
   5   8   6     9993.28    10291.40    218.71 o 
   8   8   6     2926.38     3144.10    256.42 o 
 -15   9   6     9803.76    10292.04    234.09 o 
 -12   9   6    11245.46    11154.67    369.35 o 
  -9   9   6    19134.53    19419.71    199.45 o 
  -6   9   6      853.01     1113.21     72.93 o 
  -3   9   6     3292.51     3275.91    106.15 o 
   0   9   6    10393.34    10524.56    177.48 o 
   3   9   6     7654.68     7767.54    300.59 o 
   6   9   6     7484.53     8037.74    306.00 o 
 -14  10   6     7322.72     7620.33    195.75 o 
 -11  10   6     1252.01     1452.76    117.82 o 
  -8  10   6     5053.61     4716.96    122.04 o 
  -5  10   6    38481.53    38338.42    415.57 o 
  -2  10   6    19033.89    18807.08    230.35 o 
   1  10   6     8325.46     8513.79    175.37 o 
   4  10   6      571.75      523.76    100.09 o 
 -13  11   6     4469.46     4413.08    179.52 o 
 -10  11   6    12221.28    12766.24    362.25 o 
  -7  11   6    13923.98    13038.23    182.42 o 
  -4  11   6    18055.39    17493.24    227.38 o 
  -1  11   6      641.30      797.44     86.74 o 
   2  11   6     8840.84     8928.99    295.35 o 
 -15  12   6     2454.94     2336.09    162.78 o 
 -12  12   6     4278.95     4131.60    160.16 o 
  -9  12   6     5806.42     5928.51    162.45 o 
  -6  12   6     3997.98     3592.97    125.21 o 
  -3  12   6     6507.95     6672.52    161.53 o 
   0  12   6     6286.12     5867.24    186.87 o 
   3  12   6     5290.95     4867.40    201.40 o 
 -14  13   6     7281.99     7281.24    222.01 o 
 -11  13   6     6034.43     5814.81    202.11 o 
  -8  13   6     7101.06     7224.69    196.95 o 
  -5  13   6     3238.46     3234.42    126.94 o 
  -2  13   6     5534.15     5491.15    175.97 o 
   1  13   6     7016.94     6470.47    230.95 o 
 -13  14   6     5199.67     5388.28    182.68 o 
 -10  14   6     1461.53     1406.36    139.20 o 
  -7  14   6     6894.35     6597.01    199.70 o 
  -4  14   6     9752.25     9759.92    224.97 o 
  -1  14   6     8213.33     8781.99    263.67 o 
 -12  15   6     6425.17     7076.07    230.51 o 
  -9  15   6     8373.63     8858.06    255.49 o 
  -6  15   6     6670.20     6721.54    227.29 o 
  -3  15   6     1889.07     2200.58    164.91 o 
  -8  16   6     1622.20     2080.33    171.04 o 
  -1   1   7     4571.77     4565.15    302.51 o 
  -3   2   7   104589.07   109112.14    613.88 o 
   0   2   7    29206.55    28986.20    484.37 o 
  -5   3   7    12752.67    11339.26    143.90 o 
  -2   3   7    60261.80    64189.32    348.86 o 
   1   3   7     3755.62     3149.63    218.46 o 
  -7   4   7    19658.98    20163.14    264.14 o 
  -4   4   7    15534.44    15491.04    446.61 o 
  -1   4   7    45013.12    46393.78    456.28 o 
   2   4   7    18382.56    18364.20    538.41 o 
  -9   5   7    10490.63     9533.72    261.17 o 
  -6   5   7     8270.43     8139.43    116.72 o 
  -3   5   7    23649.95    25668.48    211.63 o 
   0   5   7    21917.07    21820.14    186.15 o 
   3   5   7    36112.26    36783.49    604.35 o 
 -11   6   7     8945.66     8373.89    151.54 o 
  -8   6   7      747.18      867.41     61.21 o 
  -5   6   7    49999.44    52479.75    457.14 o 
  -2   6   7    62569.07    63474.86    621.05 o 
   1   6   7    21854.37    20220.75    329.72 o 
   4   6   7    11828.73    11392.79    234.38 o 
 -13   7   7     4071.66     3562.46    149.39 o 
 -10   7   7    26058.93    24809.78    322.05 o 
  -7   7   7    28050.89    28981.02    215.28 o 
  -4   7   7    17289.21    18174.19    229.48 o 
  -1   7   7     2438.75     2471.35     94.74 o 
   2   7   7     4344.25     4231.52    212.51 o 
   5   7   7    19839.53    20392.82    274.43 o 
 -15   8   7     9562.76     9709.02    417.51 o 
 -12   8   7     7267.07     6932.03    179.14 o 
  -9   8   7    12844.08    12009.57    210.36 o 
  -6   8   7    12822.05    13618.74    143.28 o 
  -3   8   7     6202.27     6189.65    112.50 o 
   0   8   7    28050.84    27608.01    267.43 o 
   3   8   7     8219.02     7916.69    214.44 o 
   6   8   7     6524.82     6514.19    220.37 o 
 -14   9   7     7851.96     8318.94    206.40 o 
 -11   9   7    16614.66    15949.06    252.84 o 
  -8   9   7    12809.64    12913.42    198.97 o 
  -5   9   7    23016.32    23737.93    243.70 o 
  -2   9   7     9165.03     8491.41    300.31 o 
   1   9   7    15223.39    14286.94    208.33 o 
   4   9   7     4110.07     4250.00    159.42 o 
 -13  10   7     3554.58     3479.85    171.00 o 
 -10  10   7     8632.80     8772.20    266.18 o 
  -7  10   7     2617.72     2680.22    100.92 o 
  -4  10   7    29679.81    29309.99    364.82 o 
  -1  10   7    14059.13    13080.10    209.16 o 
   2  10   7     6026.19     6125.73    159.13 o 
   5  10   7     3814.18     4102.46    210.26 o 
 -15  11   7      492.63      482.30    115.35 o 
 -12  11   7     1340.35     1281.22    116.59 o 
  -9  11   7    19466.90    20541.27    414.34 o 
  -6  11   7    16137.72    16801.09    247.46 o 
  -3  11   7     7442.83     7039.55    158.04 o 
   0  11   7     2138.10     2051.50    113.59 o 
   3  11   7     2013.32     2147.52    158.02 o 
 -14  12   7     9244.35     9346.05    246.59 o 
 -11  12   7     9433.54     8808.31    234.62 o 
  -8  12   7     2184.58     2748.52    140.69 o 
  -5  12   7     1503.08     1767.22    105.54 o 
  -2  12   7     4547.19     4082.69    153.21 o 
   1  12   7    16775.05    17430.07    335.47 o 
 -13  13   7     6040.76     6306.86    191.21 o 
 -10  13   7     3335.55     3456.41    158.46 o 
  -7  13   7     6296.18     6391.21    187.86 o 
  -4  13   7    12211.02    11541.67    230.20 o 
  -1  13   7     5673.21     5649.36    183.32 o 
 -12  14   7     5006.63     4978.19    198.02 o 
  -9  14   7     4375.15     4849.99    179.25 o 
  -6  14   7     3725.26     3770.88    179.12 o 
  -3  14   7     5602.44     5352.48    180.03 o 
 -11  15   7     4048.70     3971.47    218.38 o 
  -8  15   7     7795.18     8221.81    274.76 o 
  -5  15   7     3935.40     3956.20    187.97 o 
   0   1   8    36266.69    35579.09    189.04 o 
  -2   2   8   117763.20   118223.95   1270.90 o 
   1   2   8    59929.27    60117.60    520.55 o 
  -4   3   8    47499.80    49551.80    528.45 o 
  -1   3   8    22300.85    21626.54    288.98 o 
   2   3   8    11471.51    12095.06    255.77 o 
  -6   4   8     1692.52     1643.99     87.36 o 
  -3   4   8    30535.16    29674.68    280.72 o 
   0   4   8    38898.37    39195.00    555.56 o 
   3   4   8    64257.47    68775.02    853.05 o 
  -8   5   8     9543.46     9544.18    190.41 o 
  -5   5   8    18522.28    17075.34    321.20 o 
  -2   5   8    50929.80    51135.09    452.83 o 
   1   5   8     9289.59     8790.95    224.42 o 
   4   5   8    13152.32    13035.03    299.72 o 
 -10   6   8    10003.40     9741.56    157.72 o 
  -7   6   8    14612.92    15157.00    219.77 o 
  -4   6   8    21763.58    20566.36    208.24 o 
  -1   6   8    23840.11    23473.99    285.07 o 
   2   6   8    16758.19    16360.09    266.61 o 
   5   6   8    10654.94    11073.58    262.79 o 
 -12   7   8     7191.68     7680.43    165.00 o 
  -9   7   8    17708.68    17255.90    266.47 o 
  -6   7   8    54452.09    53806.63    486.08 o 
  -3   7   8     8463.26     7630.93    180.16 o 
   0   7   8    13089.65    13060.86    264.64 o 
   3   7   8     8946.02     9171.29    152.13 o 
   6   7   8     5979.18     6233.88    277.30 o 
 -14   8   8     8401.58     8531.24    295.50 o 
 -11   8   8    34749.59    36506.88    398.26 o 
  -8   8   8    16450.25    16316.32    213.35 o 
  -5   8   8     8572.69     8897.94    169.39 o 
  -2   8   8     4628.31     4445.36    112.87 o 
   1   8   8    31772.73    31415.16    510.01 o 
   4   8   8    16813.05    18576.85    411.89 o 
   7   8   8     4389.81     4373.57    230.39 o 
 -13   9   8     2009.86     2250.22    156.33 o 
 -10   9   8    14703.19    14915.91    176.21 o 
  -7   9   8    14148.94    13279.49    191.38 o 
  -4   9   8    35916.27    36709.08    645.85 o 
  -1   9   8    43346.23    42922.28    397.48 o 
   2   9   8     4541.38     4435.98    145.24 o 
   5   9   8     2748.43     2812.64    154.88 o 
 -15  10   8     6370.44     6673.38    280.06 o 
 -12  10   8     5428.64     5190.50    191.61 o 
  -9  10   8    19745.61    19822.18    260.19 o 
  -6  10   8    14706.94    14466.65    216.18 o 
  -3  10   8    10806.36    10388.89    177.60 o 
   0  10   8    15073.84    15500.44    262.47 o 
   3  10   8     2788.32     2671.52    159.75 o 
 -14  11   8     2269.03     2574.32    192.96 o 
 -11  11   8     9953.01    10348.11    222.56 o 
  -8  11   8    10229.97    10027.99    168.94 o 
  -5  11   8    19028.64    18906.83    298.83 o 
  -2  11   8     7127.76     6856.03    178.21 o 
   1  11   8    10619.56    10769.21    225.05 o 
   4  11   8     4538.99     4489.40    190.07 o 
 -13  12   8     9950.54     9942.25    299.75 o 
 -10  12   8    16032.27    16474.51    296.88 o 
  -7  12   8     2632.23     2639.72    120.78 o 
  -4  12   8     7260.11     6988.83    181.97 o 
  -1  12   8     7296.88     6927.32    189.23 o 
   2  12   8     9586.92     9231.26    257.98 o 
 -12  13   8     2442.56     2577.70    147.81 o 
  -9  13   8     1276.52     1310.93    120.95 o 
  -6  13   8     5073.68     4931.50    161.38 o 
  -3  13   8    13194.44    13282.63    306.47 o 
   0  13   8     7775.64     7639.30    242.67 o 
 -11  14   8     4752.57     4686.89    236.91 o 
  -8  14   8    13057.56    13047.44    472.90 o 
  -5  14   8     4638.06     4352.03    187.38 o 
  -2  14   8      945.44     1098.63    121.91 o 
 -10  15   8     4217.49     4379.74    221.50 o 
  -7  15   8     5284.48     5345.06    230.13 o 
  -4  15   8     3455.42     3517.76    180.99 o 
   1   1   9    41877.81    41706.18    448.33 o 
  -1   2   9    13968.92    15831.51    391.18 o 
   2   2   9    81661.57    84926.84    927.43 o 
  -3   3   9    37111.18    36289.74    199.82 o 
   0   3   9     7680.67     7133.69    383.70 o 
   3   3   9    39559.90    39053.04    540.01 o 
  -5   4   9     2158.09     2296.48    208.88 o 
  -2   4   9    11071.69    11583.33    134.51 o 
   1   4   9    45190.29    43632.81    331.53 o 
   4   4   9    33068.42    33305.63    490.06 o 
  -7   5   9     9701.55     9402.02    133.13 o 
  -4   5   9    24945.06    25916.92    210.91 o 
  -1   5   9    47102.10    46353.07    392.46 o 
   2   5   9    30251.07    28928.56    464.83 o 
   5   5   9      795.57      783.76     71.89 o 
  -9   6   9    18008.99    17485.85    311.38 o 
  -6   6   9    28368.61    28296.14    327.81 o 
  -3   6   9     2984.12     3092.28    113.95 o 
   0   6   9     1214.88     1497.00    210.75 o 
   3   6   9    18348.54    19220.94    301.20 o 
   6   6   9    10530.59    10316.77    235.57 o 
 -11   7   9    10949.47    10658.51    169.18 o 
  -8   7   9     7788.75     7614.49    132.28 o 
  -5   7   9    12533.68    12911.90    216.56 o 
  -2   7   9     8214.05     8564.45    139.38 o 
   1   7   9    13994.51    13513.99    256.33 o 
   4   7   9     9304.53     9011.18    283.01 o 
   7   7   9     2009.40     2039.97    170.95 o 
 -13   8   9     4551.01     4280.25    238.52 o 
 -10   8   9    14916.26    14205.94    221.50 o 
  -7   8   9    13831.04    13694.14    168.93 o 
  -4   8   9     2071.04     2198.50     93.98 o 
  -1   8   9    11713.85    11108.46    173.02 o 
   2   8   9     5704.81     5639.43    208.30 o 
   5   8   9     4901.69     4663.48    175.74 o 
 -15   9   9    10523.98    11194.92    294.16 o 
 -12   9   9     6245.49     6120.10    170.28 o 
  -9   9   9     2278.86     2273.09    101.00 o 
  -6   9   9    14868.83    15222.56    208.10 o 
  -3   9   9    13048.27    12655.75    259.13 o 
   0   9   9    27238.01    25665.94    297.98 o 
   3   9   9     2345.47     2298.50    129.30 o 
   6   9   9     2150.83     2279.02    183.92 o 
 -14  10   9      816.65      765.90    121.80 o 
 -11  10   9     7112.82     6732.22    167.98 o 
  -8  10   9    16874.16    17265.60    306.83 o 
  -5  10   9    36566.44    37786.99    544.98 o 
  -2  10   9     5513.40     4821.83    150.20 o 
   1  10   9     1806.52     1851.72    125.30 o 
   4  10   9     4313.24     4388.13    184.30 o 
 -13  11   9     4185.06     3897.80    174.30 o 
 -10  11   9    11353.06    11995.72    217.58 o 
  -7  11   9     2488.27     2675.14    124.02 o 
  -4  11   9     5084.73     4649.79    152.11 o 
  -1  11   9     8785.14     8316.42    199.99 o 
   2  11   9    10362.94     9776.62    271.51 o 
 -12  12   9     5217.48     4880.62    170.65 o 
  -9  12   9     6716.71     6657.72    187.91 o 
  -6  12   9     9884.73    10057.34    258.50 o 
  -3  12   9     6198.45     5895.13    172.52 o 
   0  12   9     8215.53     8013.14    204.10 o 
 -11  13   9     2662.74     2791.05    191.28 o 
  -8  13   9     3817.27     3872.56    172.90 o 
  -5  13   9     9716.62     9246.27    210.42 o 
  -2  13   9     3710.80     3266.60    150.49 o 
 -10  14   9     4953.28     5262.77    199.41 o 
  -7  14   9    12643.58    13603.96    408.50 o 
  -4  14   9     5045.53     4762.11    170.31 o 
  -9  15   9     7423.97     7725.50    287.34 o 
  -6  15   9     1155.83     1153.81    139.30 o 
  -1   1  10    11430.99    11380.37    125.25 o 
  -3   2  10    49111.13    50085.32    445.20 o 
   0   2  10     1845.38     1952.37    159.56 o 
  -5   3  10     4687.78     5131.42    316.30 o 
  -2   3  10     6556.72     5751.92    107.62 o 
   1   3  10    50202.98    52563.83    448.34 o 
  -7   4  10     9997.79     9905.41    285.82 o 
  -4   4  10    16769.01    15895.29    152.06 o 
  -1   4  10    19798.57    18452.84    256.21 o 
   2   4  10    35866.40    36898.71    449.93 o 
  -9   5  10     7311.89     7413.73    168.87 o 
  -6   5  10     7445.00     7172.01    120.88 o 
  -3   5  10    62406.18    61533.98    558.58 o 
   0   5  10    22410.27    21577.45    319.82 o 
   3   5  10    13499.03    14026.82    224.06 o 
 -11   6  10     6817.31     6684.89    229.12 o 
  -8   6  10    17169.40    18086.62    249.76 o 
  -5   6  10    29179.92    27078.37    277.99 o 
  -2   6  10    17019.90    15899.06    163.88 o 
   1   6  10      567.62      731.02     56.65 o 
   4   6  10     8934.70     8921.50    214.68 o 
 -13   7  10    13472.28    14290.45    239.30 o 
 -10   7  10    12379.10    11958.65    275.13 o 
  -7   7  10     7447.73     6901.22    123.33 o 
  -4   7  10     2820.50     2719.20    383.54 o 
  -1   7  10     7794.20     7386.40    108.32 o 
   2   7  10    19048.22    18848.21    279.42 o 
   5   7  10    11555.09    11613.52    261.23 o 
 -15   8  10     3336.92     3342.03    210.87 o 
 -12   8  10     9277.41     9958.12    281.43 o 
  -9   8  10     2484.14     2398.43     90.44 o 
  -6   8  10    34746.89    34523.10    566.48 o 
  -3   8  10    22331.18    21672.88    276.15 o 
   0   8  10    11945.69    10937.59    196.71 o 
   3   8  10     2782.99     2764.81    127.27 o 
   6   8  10      955.38     1003.13    119.38 o 
 -14   9  10     4535.44     4150.60    247.62 o 
 -11   9  10     8070.98     8061.73    182.68 o 
  -8   9  10     3295.44     2898.97    109.53 o 
  -5   9  10    14803.32    14320.87    198.80 o 
  -2   9  10     9739.64     9130.64    183.71 o 
   1   9  10     5801.18     5351.47    156.10 o 
   4   9  10     8348.11     8648.21    226.98 o 
 -13  10  10      290.05      288.74     99.42 o 
 -10  10  10     2912.21     2860.20    117.43 o 
  -7  10  10    13439.49    13155.64    204.54 o 
  -4  10  10    11007.96    10653.11    203.06 o 
  -1  10  10     7846.98     7559.46    181.77 o 
   2  10  10     1006.65      962.33    109.75 o 
   5  10  10     5876.23     5893.17    206.77 o 
 -12  11  10     9370.69     9090.20    229.10 o 
  -9  11  10     9000.51     8659.32    169.77 o 
  -6  11  10     4734.71     4324.40    147.10 o 
  -3  11  10      414.41      578.25     89.22 o 
   0  11  10     6991.47     6731.53    184.07 o 
   3  11  10     6246.97     6216.96    233.11 o 
 -14  12  10     6216.49     6469.05    234.95 o 
 -11  12  10     3841.87     3643.93    158.74 o 
  -8  12  10      461.06      479.27     84.86 o 
  -5  12  10    10938.29    10858.86    293.00 o 
  -2  12  10    10464.44    10104.21    220.68 o 
   1  12  10     7514.11     7276.29    231.61 o 
 -13  13  10     3304.79     3109.15    171.34 o 
 -10  13  10     6669.87     6738.54    263.77 o 
  -7  13  10     7807.59     7988.36    290.27 o 
  -4  13  10     6094.71     6080.65    180.55 o 
  -1  13  10     1373.24     1437.14    128.39 o 
 -12  14  10     2663.16     2968.42    200.08 o 
  -9  14  10     5059.59     5289.73    199.34 o 
  -6  14  10     4896.65     4611.14    234.39 o 
  -3  14  10     2837.71     3175.75    158.88 o 
  -8  15  10     6582.65     6828.33    237.56 o 
  -5  15  10     2136.05     2170.24    166.33 o 
   0   1  11    38478.91    38459.70    214.51 o 
  -2   2  11    13088.10    12554.68    424.78 o 
   1   2  11    30602.02    28746.25    396.69 o 
  -4   3  11     9826.56     9233.99    236.09 o 
  -1   3  11     2831.83     3658.99    323.71 o 
   2   3  11    41698.34    40474.10    458.21 o 
  -6   4  11     2556.00     2654.46    216.32 o 
  -3   4  11    52764.36    56633.23    441.37 o 
   0   4  11    53876.88    52769.23    641.95 o 
   3   4  11     9624.82     8944.88    342.97 o 
  -8   5  11    17283.45    16962.22    347.06 o 
  -5   5  11    10943.29    10494.73    154.90 o 
  -2   5  11    16219.42    16671.04    320.07 o 
   1   5  11     6717.00     6227.40    110.14 o 
   4   5  11     5697.35     5536.08    128.55 o 
 -10   6  11     7517.85     6872.33    154.31 o 
  -7   6  11    14671.67    14479.70    166.11 o 
  -4   6  11    17291.83    18124.12    302.44 o 
  -1   6  11     5545.35     5220.31    117.76 o 
   2   6  11     7422.54     6735.90    138.10 o 
   5   6  11     6125.40     5774.08    253.81 o 
 -12   7  11    20956.76    21382.33    407.19 o 
  -9   7  11    17068.59    16724.61    369.84 o 
  -6   7  11    16370.41    16175.51    169.57 o 
  -3   7  11    10287.29    10864.70    142.48 o 
   0   7  11     8984.90     8543.53    216.94 o 
   3   7  11    21671.05    20861.80    282.40 o 
   6   7  11     6228.17     5873.20    187.31 o 
 -14   8  11     5587.87     5483.31    238.89 o 
 -11   8  11     7708.82     7183.90    221.35 o 
  -8   8  11     3998.51     3811.72    110.36 o 
  -5   8  11    18091.36    18067.82    342.87 o 
  -2   8  11    36308.50    35393.61    550.95 o 
   1   8  11    14877.65    13428.84    253.92 o 
   4   8  11     4474.92     4005.38    146.15 o 
   7   8  11     1503.39     1454.72    161.71 o 
 -13   9  11     2010.15     1872.76    160.98 o 
 -10   9  11     5118.65     4917.63    253.95 o 
  -7   9  11    26366.84    27298.61    609.57 o 
  -4   9  11     8106.20     7959.81    298.70 o 
  -1   9  11     7938.57     7147.27    170.12 o 
   2   9  11     1246.92     1245.61    106.96 o 
   5   9  11     4551.73     4464.98    181.63 o 
 -12  10  11     6057.82     6022.79    196.83 o 
  -9  10  11     3944.91     3979.55    123.70 o 
  -6  10  11     9290.64     9590.82    193.36 o 
  -3  10  11     3831.97     3634.43    136.43 o 
   0  10  11    14625.52    14061.96    241.79 o 
   3  10  11     7947.79     8062.91    225.37 o 
 -14  11  11     1949.58     2046.56    222.83 o 
 -11  11  11    14611.35    14801.10    403.90 o 
  -8  11  11     8056.12     8529.19    254.27 o 
  -5  11  11     6671.50     6533.50    172.31 o 
  -2  11  11     6838.42     6490.88    177.61 o 
   1  11  11     4133.84     4140.66    158.28 o 
 -13  12  11     5221.41     4593.78    196.14 o 
 -10  12  11     2978.72     2909.66    149.93 o 
  -7  12  11      537.47      591.62     89.55 o 
  -4  12  11     5009.08     5011.71    164.14 o 
  -1  12  11    12532.75    12528.24    245.54 o 
 -12  13  11     1605.04     1609.73    157.36 o 
  -9  13  11     5078.83     5216.61    190.16 o 
  -6  13  11    12197.65    11902.57    233.08 o 
  -3  13  11     3514.72     3283.32    151.56 o 
   0  13  11     1297.18     1371.27    147.48 o 
 -11  14  11     9762.11     9942.87    293.85 o 
  -8  14  11     5090.87     5116.85    257.09 o 
  -5  14  11     2295.22     2415.41    145.73 o 
  -7  15  11     3888.33     4015.70    187.33 o 
   0   0  12   101516.80   105976.77    591.98 o 
   1   1  12    16050.81    15836.36    239.60 o 
  -1   2  12    21823.52    21883.65    209.58 o 
   2   2  12    35231.31    34829.50    249.61 o 
  -3   3  12    14824.05    13202.46    247.15 o 
   0   3  12    34619.13    33590.48    519.60 o 
   3   3  12    14771.37    15279.97    416.11 o 
  -5   4  12     5778.97     5634.36    186.06 o 
  -2   4  12    19282.87    18238.31    389.60 o 
   1   4  12    46920.00    47057.36    554.70 o 
   4   4  12     2488.59     2701.05    192.77 o 
  -7   5  12    22450.74    22524.16    393.31 o 
  -4   5  12    33433.44    32895.83    293.31 o 
  -1   5  12     4257.03     4019.54    193.27 o 
   2   5  12     2898.96     2812.00     88.51 o 
   5   5  12     6624.41     6472.79    154.23 o 
  -9   6  12    24175.41    25738.88    466.61 o 
  -6   6  12     7520.02     7056.27    159.30 o 
  -3   6  12     9621.08     8688.19    176.29 o 
   0   6  12     8536.67     7873.80    130.07 o 
   3   6  12    21235.86    21933.88    241.91 o 
   6   6  12    12234.62    12337.44    223.57 o 
 -11   7  12     7699.09     7548.15    161.56 o 
  -8   7  12    15464.40    15504.37    186.01 o 
  -5   7  12    14966.41    13414.44    385.67 o 
  -2   7  12    24670.55    23159.05    252.29 o 
   1   7  12    13963.00    13106.02    219.36 o 
   4   7  12     4597.24     4405.94    144.90 o 
   7   7  12     2868.30     2895.56    184.81 o 
 -13   8  12    10061.40    10356.96    219.16 o 
 -10   8  12     5282.76     5006.84    222.20 o 
  -7   8  12    12684.49    12177.84    193.71 o 
  -4   8  12     9011.69     8911.42    188.98 o 
  -1   8  12    18334.48    17356.60    242.90 o 
   2   8  12    12630.08    12528.46    218.82 o 
   5   8  12     2566.02     2583.63    162.20 o 
 -12   9  12     3746.20     3406.03    151.16 o 
  -9   9  12     6511.51     6173.11    149.05 o 
  -6   9  12    31177.16    32054.13    607.86 o 
  -3   9  12    14923.60    14234.75    226.50 o 
   0   9  12     6583.14     5943.96    162.40 o 
   3   9  12     3710.72     3500.44    141.65 o 
 -14  10  12     3058.17     2899.38    191.84 o 
 -11  10  12    15192.31    16059.22    458.73 o 
  -8  10  12    13618.35    13289.65    261.40 o 
  -5  10  12     2709.25     2689.17    127.57 o 
  -2  10  12     9101.99     8460.94    189.86 o 
   1  10  12     9784.65     9598.93    208.64 o 
   4  10  12    11825.20    11922.91    265.65 o 
 -13  11  12     4518.40     4853.15    235.67 o 
 -10  11  12     4525.45     4314.57    192.13 o 
  -7  11  12     5021.21     4626.48    149.66 o 
  -4  11  12     5200.78     5280.22    161.51 o 
  -1  11  12    20490.98    20403.07    346.22 o 
   2  11  12     3575.50     3824.03    157.38 o 
 -12  12  12     6559.89     6111.19    243.30 o 
  -9  12  12     3817.43     3950.69    219.64 o 
  -6  12  12     6303.88     6141.17    173.46 o 
  -3  12  12     3562.76     3192.79    144.03 o 
   0  12  12     2885.27     2938.54    153.54 o 
 -11  13  12     3866.85     3791.52    167.83 o 
  -8  13  12     4965.67     4905.56    254.05 o 
  -5  13  12    10971.83    11455.74    233.21 o 
  -2  13  12     4956.89     4822.36    174.63 o 
 -10  14  12    11619.69    11858.09    269.60 o 
  -7  14  12     5821.85     5699.46    230.61 o 
  -4  14  12     1407.60     1485.81    128.69 o 
  -1   1  13    27299.70    26602.45    343.68 o 
  -3   2  13     2945.39     3404.55    483.64 o 
   0   2  13    21932.01    21339.97    179.70 o 
  -5   3  13    28836.60    27667.89    422.50 o 
  -2   3  13     7539.06     8021.18    290.93 o 
   1   3  13    57056.00    54702.74    418.20 o 
  -7   4  13    11911.39    10543.11    304.90 o 
  -4   4  13    16993.66    16524.47    152.25 o 
  -1   4  13     7257.29     7861.12    188.80 o 
   2   4  13    15570.24    14848.96    175.79 o 
  -9   5  13     9194.02     8557.37    159.30 o 
  -6   5  13    17323.04    16553.42    251.70 o 
  -3   5  13    13565.22    14446.13    170.45 o 
   0   5  13    12782.51    11396.63    151.27 o 
   3   5  13     3071.03     2898.58    155.55 o 
 -11   6  13    11309.58    10854.21    186.34 o 
  -8   6  13    27075.51    27288.14    548.18 o 
  -5   6  13     2877.59     3635.13    392.82 o 
  -2   6  13      923.95     1495.13    460.60 o 
   1   6  13    15322.34    14526.97    209.44 o 
   4   6  13    11530.34    10829.58    182.84 o 
 -13   7  13     6943.60     7138.95    212.18 o 
 -10   7  13     3299.39     3088.60    147.26 o 
  -7   7  13     4289.99     4044.86    187.02 o 
  -4   7  13    13007.71    13634.88    243.67 o 
  -1   7  13    18070.79    17862.50    443.28 o 
   2   7  13    11035.01    10384.07    196.80 o 
   5   7  13      469.81      643.22     89.63 o 
 -12   8  13     4420.56     4347.31    147.97 o 
  -9   8  13     6441.08     6108.22    205.26 o 
  -6   8  13    15301.76    15354.00    258.71 o 
  -3   8  13    14263.12    13950.78    232.27 o 
   0   8  13     3080.01     3123.88    125.03 o 
   3   8  13     4028.85     3770.15    141.88 o 
   6   8  13     3224.56     3119.41    149.62 o 
 -14   9  13     3325.65     3541.91    359.01 o 
 -11   9  13     3033.67     2743.40    126.99 o 
  -8   9  13     7470.34     7518.28    172.98 o 
  -5   9  13     5983.31     6526.85    318.50 o 
  -2   9  13    12221.17    11441.77    209.91 o 
   1   9  13     7591.38     7173.55    178.13 o 
   4   9  13     6334.40     6093.18    195.59 o 
 -13  10  13     4777.13     4686.34    298.03 o 
 -10  10  13     6612.34     6423.73    188.81 o 
  -7  10  13    17441.87    18472.24    487.79 o 
  -4  10  13     1716.02     1647.48    112.41 o 
  -1  10  13     4929.00     4812.12    156.25 o 
   2  10  13     4468.95     4455.03    159.90 o 
 -12  11  13     7465.06     7321.08    275.44 o 
  -9  11  13      834.52      864.01    104.01 o 
  -6  11  13     2860.17     2897.18    130.81 o 
  -3  11  13     7546.71     7180.04    184.99 o 
   0  11  13    10198.02     9923.38    218.40 o 
 -11  12  13     3543.53     3366.23    137.10 o 
  -8  12  13     8881.95     8891.00    195.76 o 
  -5  12  13    11398.56    11315.69    225.36 o 
  -2  12  13     5934.01     5702.39    179.46 o 
 -10  13  13     7137.63     7102.32    208.79 o 
  -7  13  13     7737.25     7285.71    188.54 o 
  -4  13  13     1933.26     1696.30    127.56 o 
  -9  14  13     4213.24     4572.99    186.34 o 
  -6  14  13     5580.99     5478.24    178.60 o 
   0   1  14    15766.29    16519.80    175.75 o 
  -2   2  14      771.33      956.63    157.66 o 
   1   2  14     6415.60     7306.15    186.93 o 
  -4   3  14    11816.37    11434.04    200.04 o 
  -1   3  14    31176.25    31499.62    363.21 o 
   2   3  14    23471.07    23136.86    256.07 o 
  -6   4  14    20517.49    19603.18    392.75 o 
  -3   4  14    10595.67     9425.81    140.87 o 
   0   4  14    14517.93    13443.80    162.13 o 
   3   4  14      613.91      754.57     69.45 o 
  -8   5  14    10261.60    10249.32    156.80 o 
  -5   5  14    11021.85    10722.91    153.40 o 
  -2   5  14     2195.81     2797.06    168.91 o 
   1   5  14     9504.75     9250.00    150.88 o 
   4   5  14     6619.65     6458.56    157.88 o 
 -10   6  14    11257.05    11372.08    185.87 o 
  -7   6  14    11222.81    10651.98    339.41 o 
  -4   6  14    20449.33    19072.97    280.80 o 
  -1   6  14    11791.02    10653.74    195.55 o 
   2   6  14     7735.44     7465.48    153.35 o 
   5   6  14     7041.74     6721.60    169.65 o 
 -12   7  14     8959.60     8607.96    278.54 o 
  -9   7  14     4387.23     4086.27    145.36 o 
  -6   7  14     1886.36     1776.18    576.59 o 
  -3   7  14    21210.83    20273.49    230.22 o 
   0   7  14    13578.92    12724.71    210.10 o 
   3   7  14     6464.35     6012.48    163.02 o 
   6   7  14     3593.33     3312.53    148.66 o 
 -14   8  14     1210.08     1215.07    172.84 o 
 -11   8  14      509.31      583.80    101.78 o 
  -8   8  14     7907.67     8217.14    162.95 o 
  -5   8  14    20705.28    19927.51    456.40 o 
  -2   8  14    10558.15     9620.61    190.00 o 
   1   8  14      902.51      757.31     90.31 o 
   4   8  14     2108.61     2296.71    164.60 o 
 -13   9  14     6768.18     6433.66    543.72 o 
 -10   9  14     3125.18     3003.04    123.84 o 
  -7   9  14     8461.33     8276.69    167.83 o 
  -4   9  14     2825.45     2512.40    121.60 o 
  -1   9  14     2399.21     2243.21    122.44 o 
   2   9  14    10347.25    10439.39    213.69 o 
 -12  10  14     4690.99     4447.13    182.02 o 
  -9  10  14     1909.29     1883.12    108.70 o 
  -6  10  14     5140.33     4976.86    196.39 o 
  -3  10  14     6426.69     6205.77    168.48 o 
   0  10  14     4120.06     4189.40    153.69 o 
   3  10  14     4857.22     4733.12    168.75 o 
 -11  11  14     4083.37     4046.34    161.23 o 
  -8  11  14     4465.65     4047.31    140.98 o 
  -5  11  14     1132.51     1040.65    102.38 o 
  -2  11  14     5524.27     5133.66    166.60 o 
   1  11  14     2069.73     2255.23    142.24 o 
 -10  12  14      866.09      746.63    105.80 o 
  -7  12  14     8824.66     8566.24    218.21 o 
  -4  12  14     6838.00     6750.76    186.90 o 
  -1  12  14     4717.65     4650.52    169.29 o 
  -9  13  14     8884.90     9239.00    337.57 o 
  -6  13  14     4357.18     4511.65    161.32 o 
  -3  13  14      566.14      571.19    103.01 o 
  -8  14  14     1033.38     1008.18    125.66 o 
   1   1  15    14221.69    13915.80    294.09 o 
  -1   2  15    41502.91    40542.69    306.02 o 
   2   2  15    12878.90    12064.11    222.47 o 
  -3   3  15     1184.15     2015.18    414.96 o 
   0   3  15    17064.17    16177.71    245.14 o 
   3   3  15     5653.14     4941.32    144.62 o 
  -5   4  15    29987.59    30233.07    322.26 o 
  -2   4  15    13859.66    14011.73    228.46 o 
   1   4  15     6738.03     6348.02    122.61 o 
   4   4  15     1734.38     1858.87    217.94 o 
  -7   5  15    15574.98    14850.02    346.18 o 
  -4   5  15     6396.57     6639.13    179.24 o 
  -1   5  15     4418.39     5001.03    115.33 o 
   2   5  15     5587.10     5334.74    118.85 o 
   5   5  15    19302.23    19455.70    286.44 o 
  -9   6  15     8226.93     7955.40    173.38 o 
  -6   6  15     4892.92     4879.62    284.29 o 
  -3   6  15    13685.29    14503.69    334.50 o 
   0   6  15    25645.27    25381.41    262.11 o 
   3   6  15     5195.21     4957.26    147.81 o 
   6   6  15     4891.98     4687.35    152.24 o 
 -11   7  15     3802.21     4077.93    284.34 o 
  -8   7  15     8738.64     8125.05    254.96 o 
  -5   7  15    13249.70    13588.99    298.48 o 
  -2   7  15    13224.88    13282.22    272.69 o 
   1   7  15     6571.71     6034.21    160.38 o 
   4   7  15     2487.26     2316.98    125.34 o 
 -13   8  15     3494.54     3338.27    214.43 o 
 -10   8  15     2613.32     2545.29    134.84 o 
  -7   8  15     6662.37     6853.35    152.06 o 
  -4   8  15    16223.65    17128.91    432.01 o 
  -1   8  15     6470.40     6223.21    195.25 o 
   2   8  15     6545.38     6068.27    166.56 o 
   5   8  15     4331.08     4150.88    153.06 o 
 -12   9  15     7299.11     7080.69    217.31 o 
  -9   9  15    15135.06    15552.21    236.77 o 
  -6   9  15     7985.90     8143.21    224.91 o 
  -3   9  15     5210.26     4869.64    151.82 o 
   0   9  15     3477.11     3775.28    144.04 o 
   3   9  15     9502.60     9416.50    208.75 o 
 -11  10  15     2898.52     2642.94    135.44 o 
  -8  10  15     2844.76     2786.58    120.71 o 
  -5  10  15     1157.03      942.04     96.16 o 
  -2  10  15    12660.68    12387.83    227.73 o 
   1  10  15     9920.33     9634.61    213.67 o 
 -10  11  15     2063.53     2498.80    224.66 o 
  -7  11  15     8169.00     8110.38    311.34 o 
  -4  11  15     4056.36     3758.26    147.04 o 
  -1  11  15     3215.77     2989.06    145.51 o 
  -9  12  15     5013.37     4888.72    155.35 o 
  -6  12  15     4020.48     3944.33    149.90 o 
  -3  12  15     5348.53     5084.92    171.36 o 
  -8  13  15     7892.60     7519.97    187.90 o 
  -5  13  15     3016.18     3198.73    147.61 o 
  -1   1  16    14277.69    15409.78    289.82 o 
  -3   2  16    10146.19    10008.40    228.13 o 
   0   2  16    33266.20    34390.91    301.05 o 
  -5   3  16    17136.15    16554.72    209.02 o 
  -2   3  16    10282.23    10185.46    147.43 o 
   1   3  16     2321.24     2864.12    161.32 o 
  -7   4  16     7408.83     7312.15    151.57 o 
  -4   4  16     8399.19     8024.38    152.43 o 
  -1   4  16    15105.41    14243.18    276.57 o 
   2   4  16     5476.64     5470.64    121.09 o 
  -9   5  16    13810.65    13967.33    261.02 o 
  -6   5  16    27301.49    27318.51    287.84 o 
  -3   5  16     4070.23     4179.94    216.77 o 
   0   5  16    11215.72    10039.01    234.14 o 
   3   5  16     4422.41     4716.37    176.03 o 
 -11   6  16     6854.77     6572.59    168.14 o 
  -8   6  16     2594.82     2864.09    348.07 o 
  -5   6  16     2616.47     2139.96    100.30 o 
  -2   6  16     7930.87     7508.24    147.04 o 
   1   6  16    18475.84    18958.45    233.25 o 
   4   6  16     5945.25     5661.84    160.36 o 
 -13   7  16      769.93      671.22    113.74 o 
 -10   7  16     3194.14     2995.94    125.12 o 
  -7   7  16     9361.89     9076.35    202.48 o 
  -4   7  16    24090.83    24226.71    362.61 o 
  -1   7  16    11970.84    11054.65    314.29 o 
   2   7  16     1528.30     1372.25    104.39 o 
   5   7  16     2945.13     2775.04    135.95 o 
 -12   8  16     4705.85     4641.00    216.35 o 
  -9   8  16    13860.94    15059.95    268.92 o 
  -6   8  16     6658.57     6354.42    153.44 o 
  -3   8  16     7084.77     6950.75    231.96 o 
   0   8  16     6318.94     6098.75    164.70 o 
   3   8  16     8222.95     8375.05    194.20 o 
 -11   9  16     3207.59     2993.69    139.80 o 
  -8   9  16     7448.50     7536.50    198.64 o 
  -5   9  16     4559.21     4340.27    156.70 o 
  -2   9  16     6060.60     5737.07    164.11 o 
   1   9  16     8901.29     8622.91    199.29 o 
 -10  10  16     3815.14     3643.15    141.40 o 
  -7  10  16     2601.82     2752.33    129.14 o 
  -4  10  16     3111.47     2917.92    131.48 o 
  -1  10  16     5052.58     5123.83    163.79 o 
   2  10  16     6489.74     6317.38    183.95 o 
  -9  11  16     4292.43     4102.19    160.68 o 
  -6  11  16     7518.24     7431.53    183.99 o 
  -3  11  16    12005.01    12397.88    235.35 o 
   0  11  16     2305.13     2424.09    140.51 o 
  -8  12  16    12690.01    12367.78    410.07 o 
  -5  12  16     2027.29     1934.46    129.77 o 
  -2  12  16     2522.64     2486.59    145.56 o 
  -7  13  16     2811.92     2906.25    140.74 o 
   0   1  17    10383.12     9703.63    311.73 o 
  -2   2  17    14762.49    13915.72    218.00 o 
   1   2  17     9872.11     9493.59    161.69 o 
  -4   3  17    15419.42    15144.32    270.18 o 
  -1   3  17    19187.32    19230.34    215.75 o 
   2   3  17     2163.80     1977.56    278.16 o 
  -6   4  17    19850.50    20129.09    237.98 o 
  -3   4  17      926.39     1692.02    608.21 o 
   0   4  17     4461.30     4461.13    112.38 o 
   3   4  17    12665.24    12228.80    197.80 o 
  -8   5  17     4795.02     4737.26    133.95 o 
  -5   5  17    10656.16    10042.40    173.60 o 
  -2   5  17     7709.05     7967.04    223.15 o 
   1   5  17    11015.89    10877.53    164.54 o 
   4   5  17     7295.84     6893.72    187.89 o 
 -10   6  17     7688.68     7392.20    176.92 o 
  -7   6  17     6376.99     6258.29    264.52 o 
  -4   6  17     2921.48     3462.20    148.25 o 
  -1   6  17    11695.09    11240.79    186.41 o 
   2   6  17     4063.46     3947.20    139.01 o 
   5   6  17     3652.75     3499.41    155.14 o 
 -12   7  17      478.40      550.87     96.65 o 
  -9   7  17     2767.61     2532.49    111.70 o 
  -6   7  17     8374.93     8204.99    227.86 o 
  -3   7  17    13601.37    14218.79    399.62 o 
   0   7  17    11914.70    11827.65    211.45 o 
   3   7  17     1975.53     2475.52    308.65 o 
 -11   8  17     5010.28     4579.92    235.71 o 
  -8   8  17    12197.69    12087.14    346.92 o 
  -5   8  17     6413.44     6108.64    161.37 o 
   1   8  17     3315.23     3037.57    135.52 o 
   4   8  17     6207.94     6303.35    178.38 o 
 -10   9  17     2995.16     2715.03    139.61 o 
  -7   9  17      335.66     1072.67    111.20 o 
  -4   9  17     3349.42     3352.81    137.40 o 
  -1   9  17     5767.76     5605.73    164.67 o 
   2   9  17     7856.61     7829.94    195.75 o 
  -9  10  17     5861.46     5682.29    211.14 o 
  -6  10  17     5315.09     5198.48    215.09 o 
  -3  10  17     7527.39     7426.57    187.83 o 
   0  10  17     2382.19     2083.93    148.45 o 
 -11  11  17     1543.10     1506.59    140.34 o 
  -8  11  17     6848.63     6889.74    196.45 o 
  -5  11  17     5744.62     5555.91    169.38 o 
  -2  11  17     4910.82     4686.80    163.58 o 
  -7  12  17     8179.69     8096.67    248.69 o 
  -4  12  17     2838.61     2794.68    144.39 o 
   1   1  18    12425.67    12892.23    207.65 o 
  -1   2  18     6249.10     6684.83    182.39 o 
   2   2  18     2780.33     3030.86    113.17 o 
  -3   3  18    10590.21    10563.00    175.53 o 
   0   3  18     5141.91     5475.22    117.64 o 
   3   3  18     7699.58     7429.71    158.77 o 
  -5   4  18    11046.94    10623.13    259.18 o 
  -2   4  18     5213.71     4854.05    129.25 o 
   1   4  18      794.74     1385.14    261.35 o 
   4   4  18     9750.74     9511.15    199.36 o 
  -7   5  18     3988.91     3751.37    132.95 o 
  -4   5  18     1529.35      736.63    212.12 o 
  -1   5  18    15305.39    14981.40    227.60 o 
   2   5  18     9501.99     9245.73    260.09 o 
   5   5  18     5146.53     4991.32    173.53 o 
  -9   6  18     2017.23     2285.78    618.77 o 
  -6   6  18    13975.80    13455.01    228.60 o 
  -3   6  18    13129.34    12311.16    193.89 o 
   0   6  18     9741.32     9196.60    186.67 o 
   3   6  18     1129.96      976.62    111.93 o 
   6   6  18     1337.09     1203.68    122.55 o 
 -11   7  18     2593.46     2529.74    129.82 o 
  -8   7  18     2262.59     2419.04    159.31 o 
  -5   7  18     5902.63     5499.35    153.87 o 
  -2   7  18     5649.47     5535.13    227.41 o 
   1   7  18     3057.48     3011.21    132.90 o 
   4   7  18     5964.42     5830.63    190.31 o 
 -10   8  18     5213.46     5836.09    181.49 o 
  -7   8  18     4582.22     4343.26    156.02 o 
  -4   8  18     5584.83     5125.65    167.79 o 
  -1   8  18     2130.50     2427.93    171.29 o 
   2   8  18     2517.61     2871.88    208.86 o 
  -9   9  18     3094.32     3119.40    133.14 o 
  -6   9  18      545.25      507.09     94.28 o 
  -3   9  18     2848.24     2769.05    130.05 o 
   0   9  18     4651.44     4453.60    156.53 o 
 -11  10  18      329.26      553.84    101.59 o 
  -8  10  18     2055.30     2212.46    138.97 o 
  -5  10  18     9058.94     9122.42    240.03 o 
  -2  10  18     4436.78     4671.96    231.17 o 
   1  10  18     2018.82     2085.11    139.28 o 
 -10  11  18     4800.24     4903.96    175.18 o 
  -7  11  18     5054.33     5400.14    248.59 o 
  -4  11  18     2479.16     2566.33    142.88 o 
  -1  11  18      236.83      609.79    100.23 o 
  -6  12  18     2103.24     2282.04    144.31 o 
  -1   1  19    11520.98    10083.85    214.90 o 
  -3   2  19    17680.10    18043.21    224.82 o 
   0   2  19     6137.71     5925.52    217.05 o 
  -5   3  19     2426.64     2787.22    158.80 o 
  -2   3  19     8781.71     8426.27    225.67 o 
   1   3  19     1326.58     1101.79    102.33 o 
  -7   4  19    10982.06    11190.06    193.39 o 
  -4   4  19     8537.53     8467.62    182.80 o 
  -1   4  19    10999.73    10851.45    184.15 o 
   2   4  19     4024.96     4272.31    132.11 o 
  -9   5  19     2885.56     3240.86    237.17 o 
  -6   5  19     4300.95     4211.66    154.87 o 
  -3   5  19     3284.48     3658.51    139.32 o 
   0   5  19     7055.97     6973.84    170.05 o 
   3   5  19     9590.27     9590.94    205.29 o 
 -11   6  19     1485.99     1386.81    128.10 o 
  -8   6  19     1700.35     2097.78    364.15 o 
  -5   6  19     9850.62    10057.98    205.21 o 
  -2   6  19    18313.48    18736.92    251.49 o 
   1   6  19     4536.24     4880.96    201.21 o 
   4   6  19     2949.79     2962.26    151.79 o 
 -10   7  19     7679.56     8007.50    207.74 o 
  -7   7  19    13274.94    13302.72    332.10 o 
  -4   7  19     5030.12     5259.32    153.32 o 
  -1   7  19     3412.62     3261.37    134.98 o 
   2   7  19     1615.33     1499.19    152.97 o 
  -9   8  19     3289.34     3338.86    184.18 o 
  -6   8  19     1643.69     1507.39    111.44 o 
  -3   8  19     3470.36     3646.50    286.15 o 
   0   8  19     9531.37     9707.59    205.52 o 
   3   8  19     6876.09     6897.22    206.29 o 
 -11   9  19     4963.36     4790.23    172.71 o 
  -8   9  19     3326.43     3741.24    143.36 o 
  -5   9  19     4348.03     4097.92    160.47 o 
  -2   9  19     3833.71     3977.36    234.89 o 
   1   9  19     3698.43     3613.99    149.60 o 
 -10  10  19     2861.06     2796.18    148.81 o 
  -7  10  19     2384.07     2332.93    149.01 o 
  -4  10  19     8413.40     8197.61    212.75 o 
  -1  10  19     3242.36     3031.58    153.92 o 
  -9  11  19     8395.68     9019.12    222.19 o 
  -6  11  19     5120.42     5133.50    172.88 o 
  -3  11  19     2252.86     2237.91    134.71 o 
   0   1  20     6312.21     6839.27    178.51 o 
  -2   2  20    16995.60    18008.27    269.44 o 
   1   2  20     4856.79     4923.22    158.20 o 
  -4   3  20     7112.27     7178.03    159.04 o 
  -1   3  20     3137.32     3947.25    180.13 o 
   2   3  20     4630.93     4440.25    134.79 o 
  -6   4  20     1767.70     2076.93    358.60 o 
  -3   4  20     5640.81     5674.72    186.71 o 
   0   4  20     5073.08     5035.10    162.03 o 
   3   4  20    13720.40    14375.67    243.87 o 
  -8   5  20     5966.96     5772.08    178.11 o 
  -5   5  20     6458.74     6585.60    163.91 o 
  -2   5  20     9933.69     9719.94    209.42 o 
   4   5  20     2606.35     2472.35    150.34 o 
 -10   6  20     1332.30     1277.36    113.76 o 
  -7   6  20     5261.97     5010.27    141.23 o 
  -4   6  20     5044.12     5054.31    140.21 o 
  -1   6  20    11758.21    11822.25    282.61 o 
   2   6  20     6287.27     5938.32    189.50 o 
   5   6  20     2551.29     2724.49    154.51 o 
  -9   7  20     5013.85     5443.29    181.42 o 
  -6   7  20    10023.71    10435.71    219.27 o 
  -3   7  20     2920.96     2863.43    247.07 o 
   0   7  20     2110.82     2328.94    165.27 o 
   3   7  20     3765.00     3642.46    165.05 o 
  -8   8  20     2049.53     1817.29    140.18 o 
  -5   8  20      335.52      500.77     93.46 o 
  -2   8  20     2373.78     2231.86    156.58 o 
   1   8  20     5646.60     5848.75    194.17 o 
 -10   9  20     2687.23     2855.27    152.27 o 
  -7   9  20     2838.02     2904.81    144.97 o 
  -4   9  20     9174.14     9899.70    230.36 o 
  -1   9  20     7405.55     7999.63    196.63 o 
  -9  10  20     6407.35     6753.39    229.55 o 
  -6  10  20     4975.39     4700.64    172.49 o 
  -3  10  20     2481.85     3069.52    172.18 o 
  -5  11  20     4661.06     4436.25    169.48 o 
   0   0  21     5900.26     5249.04    289.57 o 
   1   1  21    10620.52    10202.21    215.47 o 
  -1   2  21     3598.73     4364.31    313.76 o 
   2   2  21     6196.96     5990.79    175.25 o 
  -3   3  21     8254.56     7978.68    195.13 o 
   0   3  21     1015.22     1213.78    123.07 o 
   3   3  21     4724.44     4925.82    145.51 o 
  -5   4  21     1275.89     1193.21    123.41 o 
  -2   4  21     6410.50     6166.30    216.73 o 
   1   4  21     6648.11     6683.94    185.01 o 
   4   4  21     6490.42     6512.57    181.38 o 
  -7   5  21     4990.17     5009.70    145.23 o 
  -4   5  21     9947.74     9869.65    261.60 o 
  -1   5  21    10215.68    10581.16    221.36 o 
   2   5  21     6233.59     6296.92    194.85 o 
   5   5  21      557.07      848.49    115.64 o 
  -9   6  21     3344.86     3364.93    142.33 o 
  -6   6  21     6073.54     5903.98    163.29 o 
  -3   6  21     3106.68     2965.40    148.43 o 
   0   6  21     1229.39      957.66    133.03 o 
   3   6  21     5005.90     4923.69    183.44 o 
  -8   7  21     2759.95     2692.10    131.60 o 
  -5   7  21     1877.31     1967.77    286.91 o 
  -2   7  21     3977.79     3862.77    187.77 o 
   1   7  21     3398.87     3497.40    208.88 o 
  -7   8  21     3425.60     3250.24    138.07 o 
  -4   8  21      914.94      957.00    129.85 o 
  -1   8  21     3583.33     3313.75    180.38 o 
  -6   9  21     3370.93     2988.05    145.89 o 
  -3   9  21     7285.20     7378.88    248.00 o 
  -5  10  21     6168.51     6060.35    243.93 o 
  -1   1  22     5022.69     5388.31    172.07 o 
  -3   2  22     4699.44     5207.27    170.13 o 
   0   2  22      594.71     1247.83    115.62 o 
  -5   3  22     1235.87     1044.23    112.45 o 
  -2   3  22     3586.09     4149.24    155.58 o 
   1   3  22     5712.54     5738.41    177.02 o 
  -7   4  22     3556.75     3751.52    151.14 o 
  -4   4  22     6113.25     6118.14    183.68 o 
  -1   4  22     4010.58     4478.86    161.16 o 
   2   4  22     6280.88     6222.99    211.34 o 
  -9   5  22     1284.89      932.49    119.97 o 
  -6   5  22     1493.93     1463.18    122.48 o 
  -3   5  22     9973.47     9921.17    255.57 o 
   0   5  22     3659.43     3630.82    186.24 o 
   3   5  22     4481.76     4748.77    182.30 o 
  -8   6  22     4825.39     5121.69    228.12 o 
  -5   6  22     4553.33     5028.16    181.92 o 
  -2   6  22     2608.66     2638.61    177.44 o 
   1   6  22      546.20      917.99    139.72 o 
  -7   7  22     1797.98     1801.53    124.55 o 
  -4   7  22      587.79      915.80    146.82 o 
  -1   7  22     2812.32     3010.51    200.67 o 
   2   7  22     6118.21     6396.95    204.95 o 
  -6   8  22     3275.50     3360.09    149.46 o 
  -3   8  22     4621.19     4662.07    204.43 o 
   0   8  22     2782.09     3108.85    207.91 o 
  -5   9  22     2337.14     2501.51    152.70 o 
  -2   9  22     1993.38     1974.53    171.34 o 
   0   1  23     5932.95     5571.51    177.49 o 
  -2   2  23     4094.78     4456.57    162.68 o 
   1   2  23     3572.10     3639.25    155.75 o 
  -4   3  23     1864.72     1944.30    234.07 o 
  -1   3  23     2402.78     3353.23    185.72 o 
   2   3  23     7353.30     7868.15    206.68 o 
  -6   4  23     1404.05     1192.38    122.37 o 
  -3   4  23    12292.10    12911.21    279.34 o 
   0   4  23     5070.48     5309.36    177.07 o 
   3   4  23     1869.14     2482.61    677.41 o 
  -8   5  23     3942.12     4203.49    183.45 o 
  -5   5  23     3602.57     3402.24    149.28 o 
  -2   5  23     4683.73     4949.25    169.19 o 
   1   5  23     2620.24     2532.86    194.86 o 
  -7   6  23     2846.76     3108.32    163.91 o 
  -4   6  23     4588.96     4536.55    177.47 o 
  -1   6  23     1770.49     1649.00    164.49 o 
   2   6  23     4437.54     4547.82    215.60 o 
  -6   7  23     2110.91     2135.88    153.98 o 
  -3   7  23     1597.88     1424.39    156.08 o 
   0   7  23     1999.00     1808.14    171.93 o 
  -5   8  23     2774.45     3083.80    175.25 o 
  -2   8  23     7375.89     7917.19    289.67 o 
   0   0  24     9753.07    12023.87    430.85 o 
   1   1  24     2114.13     2779.04    179.88 o 
  -1   2  24     1882.56     2040.03    142.90 o 
   2   2  24     3168.43     3637.59    159.01 o 
  -3   3  24     3856.74     4177.39    164.89 o 
   0   3  24     5226.07     5311.09    179.77 o 
   3   3  24     2865.17     2845.43    227.16 o 
  -5   4  24     2371.32     2293.16    150.91 o 
  -2   4  24     5961.92     6484.35    191.53 o 
   1   4  24     6955.76     7433.82    236.61 o 
  -7   5  24     3561.32     3950.04    184.41 o 
  -4   5  24     6056.05     6319.10    187.34 o 
  -1   5  24      566.52     1170.52    146.88 o 
   2   5  24     1933.47     1769.45    179.16 o 
  -6   6  24      742.72      992.78    137.18 o 
  -3   6  24     2033.35     2139.56    177.94 o 
   0   6  24     2147.79     2221.11    190.25 o 
  -5   7  24     1980.76     2251.02    222.89 o 
  -2   7  24     2230.26     2729.36    227.47 o 
  -1   1  25     2855.74     3137.79    161.58 o 
  -3   2  25      492.50     2388.62    187.87 o 
   0   2  25     3237.70     3366.48    160.13 o 
  -5   3  25     4354.94     4578.10    175.86 o 
  -2   3  25     4443.67     4558.78    171.49 o 
   1   3  25     6973.40     7839.11    215.34 o 
  -4   4  25     4552.84     4703.33    173.05 o 
  -1   4  25     2583.83     2669.95    158.84 o 
   2   4  25     2119.39     2178.78    256.64 o 
  -3   5  25     3097.11     3562.48    170.73 o 
   0   5  25     1496.77     1366.43    168.58 o 
  -2   6  25      600.05      794.29    137.98 o 
   0   1  26     1582.78     1918.24    150.28 o 
  -2   2  26      708.57     1097.43    127.01 o 
   1   2  26     2094.92     2262.15    158.32 o 
  -4   3  26     2047.27     2516.23    162.76 o 
  -1   3  26     5395.05     6495.23    202.81 o 
  -3   4  26     2173.95     2790.25    163.23 o 
   0   0  27      777.48     1043.87    226.30 o 
                                                 
